# Supplementary material for: Caenorhabditis elegans Deficient in DOT-1.1 Exhibit Increases in H3K9me2 at Enhancer and Certain RNAi-Regulated Regions
Source: Cells. 2020 Aug 6;9(8):1846. doi: 10.3390/cells9081846 (PMC7464606; doi:10.3390/cells9081846)
Supplement: Supplementary file 1 [file cells-09-01846-s001.zip]

Archive with 3 entries (2 files):
- cells-819834-supplementary for publication/
- cells-819834-supplementary for publication/cells-819834-suplementary figures-v4.pdf
- cells-819834-supplementary for publication/cells-819834-suplementary table.xlsx
