# Supplementary material for: Caenorhabditis elegans Deficient in DOT-1.1 Exhibit Increases in H3K9me2 at Enhancer and Certain RNAi-Regulated Regions
Source: Cells. 2020 Aug 6;9(8):1846. doi: 10.3390/cells9081846 (PMC7464606; doi:10.3390/cells9081846)
Supplement: Supplementary file 1 [file cells-09-01846-s001.zip › cells-819834-supplementary for publication/cells-819834-suplementary table.xlsx]

## Sheet: ATACseq_peaks_intr
Intragenic ATAC-seq peaks
chrI	56671	56992
chrI	56992	57371
chrI	86191	86639
chrI	109158	109474
chrI	110548	110827
chrI	111721	111937
chrI	112339	112598
chrI	116476	116710
chrI	128231	128408
chrI	128408	128615
chrI	129002	129274
chrI	129867	130089
chrI	130313	130722
chrI	130722	131111
chrI	149433	149719
chrI	172712	173103
chrI	173737	173908
chrI	180124	180448
chrI	181823	181975
chrI	231836	232127
chrI	257931	258141
chrI	295907	296159
chrI	296159	296431
chrI	299473	300142
chrI	321537	321729
chrI	378747	379118
chrI	379555	379811
chrI	379811	380096
chrI	379118	379339
chrI	379339	379555
chrI	381361	381797
chrI	484376	484580
chrI	484580	484779
chrI	491793	491986
chrI	509345	509563
chrI	516589	516996
chrI	518144	518861
chrI	530264	530682
chrI	536602	537072
chrI	555345	556008
chrI	562981	563165
chrI	573786	574016
chrI	574016	574351
chrI	574351	574776
chrI	574917	575209
chrI	606625	606747
chrI	606747	606802
chrI	703178	703483
chrI	756854	757227
chrI	763291	763771
chrI	775221	775486
chrI	834371	834595
chrI	814442	814712
chrI	815957	816472
chrI	819659	819831
chrI	826209	826578
chrI	827451	827628
chrI	829261	829494
chrI	840313	840841
chrI	881401	881707
chrI	881722	882046
chrI	882448	882798
chrI	882798	883217
chrI	920468	920648
chrI	939624	939853
chrI	943209	943431
chrI	945983	946373
chrI	954289	954671
chrI	955503	955737
chrI	955906	956231
chrI	956231	956517
chrI	956517	956974
chrI	1340063	1340301
chrI	957348	957755
chrI	961292	961551
chrI	963874	964178
chrI	968717	969070
chrI	969070	969343
chrI	973038	973406
chrI	973771	973974
chrI	978640	978905
chrI	979543	979751
chrI	985023	985231
chrI	985893	986108
chrI	988906	989222
chrI	998885	999818
chrI	1000955	1001216
chrI	1053583	1053925
chrI	1061881	1062586
chrI	1067991	1068372
chrI	1068372	1068720
chrI	1068753	1068932
chrI	1069167	1069550
chrI	1069552	1069943
chrI	1069943	1070270
chrI	1099060	1099393
chrI	1100596	1100976
chrI	1156068	1156291
chrI	1156619	1156921
chrI	1229164	1229561
chrI	1230400	1230676
chrI	1251350	1251922
chrI	1255918	1256385
chrI	1258546	1258784
chrI	1261491	1261831
chrI	1270798	1271538
chrI	1272528	1272740
chrI	1273757	1274161
chrI	1288727	1288978
chrI	1291950	1292142
chrI	1311026	1311312
chrI	1315347	1315800
chrI	1316719	1317286
chrI	1342127	1342553
chrI	1361215	1361608
chrI	1365382	1365597
chrI	1392815	1393081
chrI	1416087	1416297
chrI	1435154	1435481
chrI	1435508	1435803
chrI	1444131	1444571
chrI	1446724	1447281
chrI	1459024	1459259
chrI	1470968	1471373
chrI	1481446	1481917
chrI	1540471	1540869
chrI	1548232	1548488
chrI	1549512	1549694
chrI	1559067	1559511
chrI	1562543	1562878
chrI	1575562	1575831
chrI	1583351	1583599
chrI	1598446	1598830
chrI	1628535	1628834
chrI	1634406	1634754
chrI	1651277	1651649
chrI	1653185	1653407
chrI	1672372	1672591
chrI	1687653	1688060
chrI	1691023	1691348
chrI	1691348	1691709
chrI	1698280	1698770
chrI	1726902	1727138
chrI	1729575	1729827
chrI	1735128	1735409
chrI	1736255	1736525
chrI	1736641	1736990
chrI	1738064	1738342
chrI	1738342	1738585
chrI	1777234	1777669
chrI	1778674	1779027
chrI	1807851	1808232
chrI	1823474	1823704
chrI	1835433	1835951
chrI	1836234	1836592
chrI	1836592	1836873
chrI	1836873	1837370
chrI	1874121	1874390
chrI	1879412	1879716
chrI	1879716	1880006
chrI	1892475	1892813
chrI	1913936	1914432
chrI	1915851	1916157
chrI	1917916	1918113
chrI	2041178	2041543
chrI	2041543	2041886
chrI	2042127	2042325
chrI	2069184	2069566
chrI	2070304	2070606
chrI	2070777	2071008
chrI	2084789	2085434
chrI	2177489	2178013
chrI	2178055	2178353
chrI	2179991	2180255
chrI	2182780	2183038
chrI	2183038	2183237
chrI	2184883	2185123
chrI	2189410	2189631
chrI	2190382	2190737
chrI	2195881	2196301
chrI	2223939	2224197
chrI	2225868	2226197
chrI	2236215	2236495
chrI	2236495	2236815
chrI	2236815	2237051
chrI	2237051	2237281
chrI	2273033	2273265
chrI	2291056	2291394
chrI	2292637	2293076
chrI	2293076	2293482
chrI	2299401	2300134
chrI	2305757	2305936
chrI	2306796	2307026
chrI	2320152	2320379
chrI	2329494	2329753
chrI	2393354	2393741
chrI	2410035	2410291
chrI	2413047	2413269
chrI	2413556	2413726
chrI	2437476	2437803
chrI	2482818	2483057
chrI	2514011	2514512
chrI	2639656	2639971
chrI	2571277	2571616
chrI	2577373	2577664
chrI	2580022	2580418
chrI	2586206	2586487
chrI	2587318	2587608
chrI	2589130	2589295
chrI	2591496	2591787
chrI	2598464	2598814
chrI	2603507	2603994
chrI	2605192	2605667
chrI	2654422	2654746
chrI	2665695	2666086
chrI	2667694	2668152
chrI	2678053	2678347
chrI	2679379	2679892
chrI	2682750	2683247
chrI	2687551	2687806
chrI	2689193	2689625
chrI	2703162	2703648
chrI	2704359	2704522
chrI	2706061	2706368
chrI	2707147	2707364
chrI	2727543	2727944
chrI	2728641	2729056
chrI	2735620	2735945
chrI	2740061	2740343
chrI	2740343	2740512
chrI	2740512	2740704
chrI	2744864	2745202
chrI	2751071	2751327
chrI	2753006	2753236
chrI	2762165	2762339
chrI	2776164	2776375
chrI	2776585	2776803
chrI	2778355	2778666
chrI	2782836	2783047
chrI	2783233	2783589
chrI	2783637	2783932
chrI	2791467	2791710
chrI	2800524	2800796
chrI	2800796	2801111
chrI	2808903	2809146
chrI	2831391	2831762
chrI	2831762	2832073
chrI	2835288	2835556
chrI	2840173	2840388
chrI	2840871	2841168
chrI	2844169	2844709
chrI	2863892	2864479
chrI	2869839	2870160
chrI	2875179	2875331
chrI	2875659	2875927
chrI	2875927	2876352
chrI	2876382	2876651
chrI	2876651	2876909
chrI	2915254	2915548
chrI	2928059	2928420
chrI	2928903	2929072
chrI	2929072	2929331
chrI	2935588	2935903
chrI	2962031	2962390
chrI	2967464	2968023
chrI	3012462	3012709
chrI	3010255	3010644
chrI	3010644	3011027
chrI	3011027	3011407
chrI	3011407	3011674
chrI	3011674	3012069
chrI	3012227	3012408
chrI	3042763	3043133
chrI	3101648	3102096
chrI	3137859	3138116
chrI	3138135	3138308
chrI	3138634	3138939
chrI	3138939	3139368
chrI	3161820	3162012
chrI	3246182	3246463
chrI	3246463	3246993
chrI	3247004	3247329
chrI	3247559	3247749
chrI	3247831	3248365
chrI	3248365	3248592
chrI	3248592	3248865
chrI	3249033	3249358
chrI	3427558	3427802
chrI	3427802	3428093
chrI	3256584	3257024
chrI	3258725	3258953
chrI	3259271	3259577
chrI	3261511	3261747
chrI	3265958	3266176
chrI	3270387	3270697
chrI	3272804	3273062
chrI	3274370	3274774
chrI	3281360	3281688
chrI	3289185	3289621
chrI	3289834	3290110
chrI	3290565	3290855
chrI	3291920	3292220
chrI	3306651	3306996
chrI	3306996	3307218
chrI	3307229	3307389
chrI	3307790	3307975
chrI	3307975	3308162
chrI	3309613	3309921
chrI	3313111	3313392
chrI	3316508	3316825
chrI	3324948	3325258
chrI	3330793	3331123
chrI	3332669	3333036
chrI	3334303	3334886
chrI	3335978	3336210
chrI	3338299	3338615
chrI	3355621	3355857
chrI	3355857	3356143
chrI	3356143	3356421
chrI	3381640	3381954
chrI	3384927	3385236
chrI	3386385	3386760
chrI	3404190	3404350
chrI	3405558	3405808
chrI	3405808	3406152
chrI	3419355	3419693
chrI	3427323	3427558
chrI	3428188	3428419
chrI	3428419	3428675
chrI	3428675	3428978
chrI	3429058	3429313
chrI	3490440	3490936
chrI	3492888	3493229
chrI	3500755	3501082
chrI	3501082	3501543
chrI	3514004	3514320
chrI	3514320	3514678
chrI	3533768	3534018
chrI	3560000	3560321
chrI	3583943	3584394
chrI	3603239	3603472
chrI	3631913	3632282
chrI	3632415	3632650
chrI	3633021	3633237
chrI	3633237	3633497
chrI	3640626	3640818
chrI	3641986	3642251
chrI	3671599	3671978
chrI	3680256	3680426
chrI	3738089	3738406
chrI	3740166	3740958
chrI	3749189	3749484
chrI	3758846	3759489
chrI	3781483	3781742
chrI	3818806	3819158
chrI	3822579	3823011
chrI	3824139	3824597
chrI	3831128	3831280
chrI	3832394	3832709
chrI	3861941	3862184
chrI	3861451	3861828
chrI	3867990	3868198
chrI	3891467	3891930
chrI	3898334	3898628
chrI	3898642	3899152
chrI	3899224	3899655
chrI	3899655	3900109
chrI	3937330	3937723
chrI	3976157	3976463
chrI	3995784	3996321
chrI	4005306	4005754
chrI	4005754	4006074
chrI	4007030	4007311
chrI	4012727	4013143
chrI	4018334	4018515
chrI	4019010	4019277
chrI	4020343	4020972
chrI	4029346	4029630
chrI	4030601	4030851
chrI	4046109	4046606
chrI	4046606	4047233
chrI	4050540	4050848
chrI	4059547	4059736
chrI	4064748	4064898
chrI	4070776	4070941
chrI	4075828	4076016
chrI	4076016	4076279
chrI	4076329	4076489
chrI	4081001	4081639
chrI	4082722	4082992
chrI	4140208	4140645
chrI	4140645	4140971
chrI	4158082	4158400
chrI	4171978	4172480
chrI	4175843	4176041
chrI	4183917	4184147
chrI	4184147	4184411
chrI	4184411	4184806
chrI	4198585	4198841
chrI	4199698	4199973
chrI	4199973	4200261
chrI	4201435	4201988
chrI	4253686	4253962
chrI	4297761	4298680
chrI	4303770	4304162
chrI	4311524	4311927
chrI	4320654	4321186
chrI	4324092	4324316
chrI	4329364	4329538
chrI	4330443	4330849
chrI	4332183	4332535
chrI	4334375	4334685
chrI	4381657	4382000
chrI	4388333	4388620
chrI	4388921	4389132
chrI	4396108	4396340
chrI	4396814	4396995
chrI	4396995	4397174
chrI	4401309	4401518
chrI	4420739	4421085
chrI	4433072	4433387
chrI	4434022	4434240
chrI	4436662	4437095
chrI	4437928	4438194
chrI	4439031	4439213
chrI	4460288	4460717
chrI	4460765	4461072
chrI	4462025	4462231
chrI	4484980	4485245
chrI	4486669	4486900
chrI	4487116	4487390
chrI	4490176	4490516
chrI	4490516	4490866
chrI	4494068	4494230
chrI	4495081	4495335
chrI	4496350	4497046
chrI	4552961	4553152
chrI	4583908	4584259
chrI	4584276	4584542
chrI	4584695	4585038
chrI	4602941	4603181
chrI	4634680	4635027
chrI	4635027	4635408
chrI	4635784	4636069
chrI	4636408	4636652
chrI	4644283	4644570
chrI	4645716	4646021
chrI	4646021	4646410
chrI	4646448	4646755
chrI	4647150	4647382
chrI	4703205	4703461
chrI	4651748	4652045
chrI	4653651	4654067
chrI	4654067	4654379
chrI	4662373	4662763
chrI	4664010	4664170
chrI	4673541	4674346
chrI	4688218	4688652
chrI	4699177	4699799
chrI	4701064	4701773
chrI	5105189	5105465
chrI	4720989	4721414
chrI	4731397	4731630
chrI	4745146	4745691
chrI	4745708	4745981
chrI	4746478	4746754
chrI	4746836	4747148
chrI	4769516	4769834
chrI	4770483	4770738
chrI	4770983	4771303
chrI	4773042	4773301
chrI	4776284	4776550
chrI	4780216	4780616
chrI	4781363	4781649
chrI	4785900	4786325
chrI	4790685	4791177
chrI	4792421	4792847
chrI	4798468	4798668
chrI	4804430	4804713
chrI	4840840	4841209
chrI	4842532	4842743
chrI	4861872	4862117
chrI	4881176	4881686
chrI	4888852	4889099
chrI	4900904	4901142
chrI	4906618	4907034
chrI	4908139	4908384
chrI	4909022	4909184
chrI	4914152	4914635
chrI	4914788	4915140
chrI	4916397	4916619
chrI	4916714	4916953
chrI	4932778	4933296
chrI	4933296	4933724
chrI	4935971	4936255
chrI	4936255	4936583
chrI	4941030	4941746
chrI	4967553	4967753
chrI	4973178	4973361
chrI	4974050	4974375
chrI	4974477	4975218
chrI	4976190	4976388
chrI	4976388	4976574
chrI	4977361	4977645
chrI	4992133	4992440
chrI	4993581	4993904
chrI	4994630	4994810
chrI	5008545	5008850
chrI	5009894	5010107
chrI	5015657	5016017
chrI	5020015	5020431
chrI	5025416	5025726
chrI	5035561	5035899
chrI	5037227	5037649
chrI	5045243	5045420
chrI	5056896	5057362
chrI	5057367	5057612
chrI	5072208	5072667
chrI	5073875	5074118
chrI	5082357	5082587
chrI	5084553	5084809
chrI	5084809	5085138
chrI	5102371	5102577
chrI	5105465	5105657
chrI	5105670	5106039
chrI	5127530	5127777
chrI	5130704	5131059
chrI	5131111	5131388
chrI	5139525	5139765
chrI	5140038	5140778
chrI	5159075	5159320
chrI	5160345	5160592
chrI	5166536	5166780
chrI	5208668	5209131
chrI	5210017	5210344
chrI	5212184	5212406
chrI	5220954	5221111
chrI	5223697	5223972
chrI	5226324	5226591
chrI	5243207	5243524
chrI	5261627	5261880
chrI	5270515	5270725
chrI	5299263	5299436
chrI	5299586	5299887
chrI	5299914	5300088
chrI	5306025	5306319
chrI	5307458	5307703
chrI	5308136	5308435
chrI	5312796	5313515
chrI	5315911	5316382
chrI	5316382	5317002
chrI	5345112	5345628
chrI	5351354	5351657
chrI	5354079	5354335
chrI	5357384	5357785
chrI	5377381	5377955
chrI	5381485	5381705
chrI	5409575	5409901
chrI	5412484	5412790
chrI	5420365	5420701
chrI	5422175	5422543
chrI	5422774	5423035
chrI	5429352	5429616
chrI	5429819	5430090
chrI	5432126	5432378
chrI	5432378	5432653
chrI	5432653	5433065
chrI	5500722	5501100
chrI	5523926	5524086
chrI	5524999	5525160
chrI	5550522	5550751
chrI	5589415	5589668
chrI	5589668	5589913
chrI	5589952	5590239
chrI	5599339	5599879
chrI	5610536	5610864
chrI	5611604	5611921
chrI	5618302	5618777
chrI	5680988	5681104
chrI	5681104	5681161
chrI	5683085	5683359
chrI	5746430	5746824
chrI	5768618	5769093
chrI	5774453	5774854
chrI	5780883	5781168
chrI	5809917	5810353
chrI	5817310	5817519
chrI	5842928	5843304
chrI	5871216	5871610
chrI	5879387	5879565
chrI	5883854	5884162
chrI	5888260	5888677
chrI	5902224	5902457
chrI	5985247	5985496
chrI	5996765	5996947
chrI	5997351	5997804
chrI	5999183	5999533
chrI	6000291	6000483
chrI	6035559	6035924
chrI	6036190	6036391
chrI	6036861	6037228
chrI	6063689	6063885
chrI	6073486	6073829
chrI	6077183	6077536
chrI	6082494	6083067
chrI	6090202	6090410
chrI	6092652	6092976
chrI	6101008	6101230
chrI	6105619	6105932
chrI	6108233	6108416
chrI	6135623	6135965
chrI	6136122	6136416
chrI	6136416	6136745
chrI	6153446	6154001
chrI	6171570	6171864
chrI	6172793	6173110
chrI	6174881	6175563
chrI	6199784	6200261
chrI	6210794	6211083
chrI	6212705	6213111
chrI	6219738	6219899
chrI	6220180	6220596
chrI	6220600	6220823
chrI	6221438	6221611
chrI	6221611	6221815
chrI	6238199	6238444
chrI	6238444	6238778
chrI	6263425	6263705
chrI	6280299	6280655
chrI	6283435	6283880
chrI	6287797	6287978
chrI	6288366	6288651
chrI	6317723	6318068
chrI	6319048	6319375
chrI	6352045	6352284
chrI	6352284	6352566
chrI	6352566	6352872
chrI	6352872	6353178
chrI	6375308	6375541
chrI	6378927	6379359
chrI	6380401	6380665
chrI	6412320	6412484
chrI	6435585	6436241
chrI	6446161	6446358
chrI	6459345	6459912
chrI	6468991	6469279
chrI	6497263	6497662
chrI	6498864	6499156
chrI	6527622	6527878
chrI	6552893	6553043
chrI	6554537	6554940
chrI	6564526	6564771
chrI	6572611	6572977
chrI	6576955	6577192
chrI	6577192	6577471
chrI	6578460	6578783
chrI	6579775	6580158
chrI	6582780	6583100
chrI	6607779	6608177
chrI	6608177	6608577
chrI	6611278	6611551
chrI	6615893	6616156
chrI	6712714	6713208
chrI	6718816	6719088
chrI	6721536	6721743
chrI	6724703	6724999
chrI	6731935	6732156
chrI	6742405	6742689
chrI	6745351	6745816
chrI	6756964	6757475
chrI	6768989	6769388
chrI	6770685	6770932
chrI	6770932	6771216
chrI	6771216	6771404
chrI	6771404	6771846
chrI	6780081	6780401
chrI	6781454	6781972
chrI	6789460	6789721
chrI	6790021	6790317
chrI	6793690	6793860
chrI	6793910	6794085
chrI	6794085	6794254
chrI	6810184	6810868
chrI	6814209	6814407
chrI	6836420	6836696
chrI	6836702	6836988
chrI	6836988	6837194
chrI	6837194	6837561
chrI	6837561	6838056
chrI	6847038	6847536
chrI	6881654	6881878
chrI	6881881	6882417
chrI	6885113	6885577
chrI	6886135	6886415
chrI	6893549	6893757
chrI	6958705	6958974
chrI	6999430	6999893
chrI	7005400	7005828
chrI	7011182	7011512
chrI	7016112	7016335
chrI	7020498	7020807
chrI	7021266	7021623
chrI	7027360	7027669
chrI	7028148	7028567
chrI	7034138	7034378
chrI	7040740	7041200
chrI	7057399	7057752
chrI	7058592	7059116
chrI	7074606	7074801
chrI	7091668	7091843
chrI	7116666	7116980
chrI	7128033	7128659
chrI	7135380	7135584
chrI	7136140	7136334
chrI	7137926	7138214
chrI	7176679	7177032
chrI	7188265	7188591
chrI	7201662	7201908
chrI	7209613	7209947
chrI	7217095	7217762
chrI	7238172	7238402
chrI	7266966	7267256
chrI	7279170	7279612
chrI	7303354	7303623
chrI	7305169	7305483
chrI	7313977	7314233
chrI	7340824	7341034
chrI	7341046	7341375
chrI	7345517	7345685
chrI	7366274	7366669
chrI	7369475	7369688
chrI	7378784	7378955
chrI	7392074	7392394
chrI	7474728	7475444
chrI	7490141	7490382
chrI	7491827	7492319
chrI	7494148	7494417
chrI	7500126	7500597
chrI	7500597	7501135
chrI	7518142	7518925
chrI	7544468	7544848
chrI	7565535	7565778
chrI	7585662	7585873
chrI	7596893	7597127
chrI	7626697	7626988
chrI	7688376	7688676
chrI	7688676	7688964
chrI	7689406	7689767
chrI	7692315	7692486
chrI	7701694	7702018
chrI	8385027	8385273
chrI	7866998	7867411
chrI	7753313	7753575
chrI	7753575	7753860
chrI	7761445	7761742
chrI	7765396	7765675
chrI	7771386	7771760
chrI	7848640	7849111
chrI	7854324	7854582
chrI	7855599	7855795
chrI	7860661	7861041
chrI	7861433	7861924
chrI	7866033	7866428
chrI	7867656	7867891
chrI	7870111	7870369
chrI	7871599	7871759
chrI	7881174	7881363
chrI	7883736	7884066
chrI	7889158	7889528
chrI	7912284	7912775
chrI	7928678	7928998
chrI	7942533	7942916
chrI	7948186	7948429
chrI	7951643	7952138
chrI	7952305	7952895
chrI	7954673	7955250
chrI	7968566	7969121
chrI	7969121	7969555
chrI	7993324	7993652
chrI	8002816	8003142
chrI	8008063	8008357
chrI	8010259	8010686
chrI	8011423	8011675
chrI	8028582	8029047
chrI	8046010	8046321
chrI	8046456	8046950
chrI	8048543	8048777
chrI	8052784	8052955
chrI	8083366	8083589
chrI	8100109	8100467
chrI	8101674	8102045
chrI	8102995	8103270
chrI	8119127	8119322
chrI	8119322	8119518
chrI	8124366	8124810
chrI	8133229	8133572
chrI	8133572	8133991
chrI	8133991	8134215
chrI	8135709	8135933
chrI	8196544	8196694
chrI	8224250	8224774
chrI	8228730	8228929
chrI	8244183	8244357
chrI	8245314	8245793
chrI	8259251	8259854
chrI	8280274	8280587
chrI	8284432	8284680
chrI	8285569	8285903
chrI	8288752	8288958
chrI	8290990	8291278
chrI	8291648	8291854
chrI	8293936	8294175
chrI	8305211	8305923
chrI	8307590	8307924
chrI	8329061	8329443
chrI	8329443	8329646
chrI	8330910	8331227
chrI	8331989	8332350
chrI	8344482	8344808
chrI	8370004	8370266
chrI	8381812	8382056
chrI	8382056	8382304
chrI	8384519	8384710
chrI	8384710	8384892
chrI	8393784	8394259
chrI	8409684	8410135
chrI	8458911	8459465
chrI	8461199	8461544
chrI	8494563	8494729
chrI	8529446	8529831
chrI	8529835	8530059
chrI	8530059	8530562
chrI	8567984	8568197
chrI	8568633	8568866
chrI	8608720	8609106
chrI	8679932	8680181
chrI	8680181	8680469
chrI	8680469	8680730
chrI	8680730	8681011
chrI	8695298	8695621
chrI	8719525	8719794
chrI	8728485	8728744
chrI	8784094	8784319
chrI	8792258	8792659
chrI	8858612	8858905
chrI	8865349	8865694
chrI	8910216	8910572
chrI	8983911	8984150
chrI	8986966	8987350
chrI	9051074	9051428
chrI	9057763	9058169
chrI	9097520	9097950
chrI	9103678	9103942
chrI	9105043	9105193
chrI	9105759	9105909
chrI	9139834	9140133
chrI	9165524	9165753
chrI	9165753	9166082
chrI	9168530	9168904
chrI	9172564	9172844
chrI	9175966	9176507
chrI	9187865	9188261
chrI	9198850	9199736
chrI	9199826	9200077
chrI	9200077	9200314
chrI	9200630	9200797
chrI	9244487	9244926
chrI	9253405	9253690
chrI	9254178	9254398
chrI	9266930	9267240
chrI	9267240	9267575
chrI	9268782	9269227
chrI	9275233	9275565
chrI	9275590	9275832
chrI	9275981	9276169
chrI	9322526	9322872
chrI	9327786	9328091
chrI	9332528	9332943
chrI	9372865	9373332
chrI	9373332	9373759
chrI	9374505	9375008
chrI	9380187	9380493
chrI	9380973	9381360
chrI	9381360	9382005
chrI	9382816	9383072
chrI	9383072	9383379
chrI	9383589	9383946
chrI	9398916	9399083
chrI	9402773	9403159
chrI	9424268	9424896
chrI	9424896	9425244
chrI	9426149	9426381
chrI	9428278	9428438
chrI	9429401	9429658
chrI	9430407	9431007
chrI	9439729	9440018
chrI	9440298	9440595
chrI	9447210	9447432
chrI	9469907	9470168
chrI	9500693	9501229
chrI	9515855	9516374
chrI	9516449	9516714
chrI	9537881	9538269
chrI	9541162	9541418
chrI	9546882	9547054
chrI	9549004	9549171
chrI	9549173	9549323
chrI	9550686	9551039
chrI	9551114	9551458
chrI	9557061	9557414
chrI	9586649	9586937
chrI	9586937	9587189
chrI	9598159	9598442
chrI	9605543	9605919
chrI	9610872	9611151
chrI	9690273	9690510
chrI	9720980	9721190
chrI	9721817	9722371
chrI	9722371	9722675
chrI	9731208	9731706
chrI	9734056	9734360
chrI	9739466	9739774
chrI	9751041	9751243
chrI	9752212	9752774
chrI	9766856	9767068
chrI	9773855	9774222
chrI	9839483	9839703
chrI	9841042	9841331
chrI	9853763	9854063
chrI	9854063	9854383
chrI	9855222	9855789
chrI	9857229	9857479
chrI	9858706	9859054
chrI	9862625	9862913
chrI	9869421	9869785
chrI	9870050	9870557
chrI	9870723	9871101
chrI	9900513	9900817
chrI	9915024	9915282
chrI	9940863	9941093
chrI	9942457	9942703
chrI	9947849	9948224
chrI	9962579	9963161
chrI	9969183	9969403
chrI	9977790	9978010
chrI	10031581	10031781
chrI	10034978	10035458
chrI	10035834	10035989
chrI	10037505	10038035
chrI	10039959	10040337
chrI	10040337	10040657
chrI	10059247	10059508
chrI	10074697	10075069
chrI	10095059	10095560
chrI	10097086	10097372
chrI	10097372	10097720
chrI	10103136	10103370
chrI	10174754	10175114
chrI	10175114	10175648
chrI	10184579	10184764
chrI	10192469	10192668
chrI	10197092	10197493
chrI	10235111	10235524
chrI	10237312	10237566
chrI	10237566	10237835
chrI	10252693	10252921
chrI	10297743	10298365
chrI	10337022	10337248
chrI	10337467	10337874
chrI	10348585	10348836
chrI	10384087	10384458
chrI	10384458	10384639
chrI	10406002	10406416
chrI	10407353	10407589
chrI	10436441	10436649
chrI	10436649	10436842
chrI	10437393	10437671
chrI	10490998	10491374
chrI	10497897	10498260
chrI	10506248	10506657
chrI	10516683	10517321
chrI	10517321	10517545
chrI	10552952	10553328
chrI	10553328	10553663
chrI	10553663	10554039
chrI	10565059	10565509
chrI	10568492	10568711
chrI	10592891	10593335
chrI	10595588	10595939
chrI	10611906	10612206
chrI	10612879	10613088
chrI	10615068	10615284
chrI	10633818	10634101
chrI	10653544	10653849
chrI	10684616	10684821
chrI	10684821	10685017
chrI	10709082	10709317
chrI	10752037	10752356
chrI	10752728	10752924
chrI	10756916	10757420
chrI	10758008	10758228
chrI	10761774	10762086
chrI	10762108	10762424
chrI	10765537	10765996
chrI	10769594	10770220
chrI	10804007	10804218
chrI	10806869	10807424
chrI	10867758	10868093
chrI	10992610	10992922
chrI	11002632	11002879
chrI	11080136	11080359
chrI	11080359	11080570
chrI	11084585	11084945
chrI	11085138	11085441
chrI	11090089	11090287
chrI	11090971	11091228
chrI	11091574	11091830
chrI	11091939	11092305
chrI	11095602	11096223
chrI	11098368	11098670
chrI	11101129	11101338
chrI	11102925	11103466
chrI	11105520	11105892
chrI	11124781	11124981
chrI	11131387	11131695
chrI	11210216	11210481
chrI	11214382	11214557
chrI	11221145	11221461
chrI	11221461	11221673
chrI	11234359	11234618
chrI	11234618	11234889
chrI	11234889	11235155
chrI	11293225	11293536
chrI	11293945	11294486
chrI	11295664	11295898
chrI	11341024	11341440
chrI	11343302	11343545
chrI	11352395	11352591
chrI	11489359	11489777
chrI	11497877	11498106
chrI	11502811	11503023
chrI	11504090	11504255
chrI	11505329	11505666
chrI	11509289	11509461
chrI	11520404	11520745
chrI	11520822	11521307
chrI	11540724	11540979
chrI	11541360	11541551
chrI	11543422	11543626
chrI	11550504	11550696
chrI	11554461	11554866
chrI	11566925	11567165
chrI	11592618	11592870
chrI	11595210	11595409
chrI	11609083	11609455
chrI	11634915	11635147
chrI	11639178	11639430
chrI	11649337	11649759
chrI	11690382	11690668
chrI	11700637	11700837
chrI	11745693	11746039
chrI	11755376	11755608
chrI	11767687	11767967
chrI	11780868	11781067
chrI	11782347	11782692
chrI	11783458	11784059
chrI	11784512	11784760
chrI	11790049	11790258
chrI	11790703	11791025
chrI	11791025	11791224
chrI	11791224	11791471
chrI	11803080	11803488
chrI	11840698	11841079
chrI	11859642	11859899
chrI	11859899	11860108
chrI	11860108	11860386
chrI	11860386	11860698
chrI	11878208	11878389
chrI	11884991	11885438
chrI	11885438	11885665
chrI	11899898	11900210
chrI	11908940	11909206
chrI	11910893	11911171
chrI	11911333	11911524
chrI	11911524	11911711
chrI	11931024	11931294
chrI	11948471	11948747
chrI	11949743	11949947
chrI	11950925	11951141
chrI	11951141	11951562
chrI	11978601	11978924
chrI	11983538	11983825
chrI	12001349	12001632
chrI	12001632	12002207
chrI	12017163	12017401
chrI	12018126	12018383
chrI	12055132	12055400
chrI	12058267	12058599
chrI	12100929	12101096
chrI	12101102	12101433
chrI	12119850	12120054
chrI	12173875	12174113
chrI	12175828	12176062
chrI	12195049	12195348
chrI	12198478	12198911
chrI	12202707	12203062
chrI	12204026	12204269
chrI	12219622	12219955
chrI	12219958	12220138
chrI	12220138	12220430
chrI	12234066	12234301
chrI	12273122	12273381
chrI	12277646	12277837
chrI	12282179	12282389
chrI	12283865	12284185
chrI	12290882	12291208
chrI	12324867	12325099
chrI	12423986	12424156
chrI	12430321	12430630
chrI	12453499	12453710
chrI	12471196	12471415
chrI	12471415	12471670
chrI	12497943	12498279
chrI	12504560	12504752
chrI	12504941	12505167
chrI	12506848	12507010
chrI	12520392	12520923
chrI	12524202	12524785
chrI	12571789	12572085
chrI	12590138	12590399
chrI	12595467	12595805
chrI	12605254	12605485
chrI	12624441	12624786
chrI	12652158	12652446
chrI	12653798	12654132
chrI	12654132	12654409
chrI	12681019	12681217
chrI	12815563	12816302
chrI	12830472	12830749
chrI	12846168	12846475
chrI	12866984	12867274
chrI	12889487	12889668
chrI	12889668	12889945
chrI	12904489	12904695
chrI	12905044	12905392
chrI	12905392	12905652
chrI	12929875	12930136
chrI	12930136	12930439
chrI	12950890	12951114
chrI	12951466	12951738
chrI	12964774	12964964
chrI	12964964	12965174
chrI	12965174	12965582
chrI	12965831	12966066
chrI	12966107	12966638
chrI	12975073	12975351
chrI	13034744	13035078
chrI	13036520	13036901
chrI	13040459	13040933
chrI	13060375	13060617
chrI	13330841	13331328
chrI	13155763	13156033
chrI	13157002	13157239
chrI	13160889	13161180
chrI	13169976	13170224
chrI	13172549	13173077
chrI	13178215	13178526
chrI	13178526	13178776
chrI	13179220	13179803
chrI	13197388	13197598
chrI	13239936	13240152
chrI	13260257	13260548
chrI	13265635	13265822
chrI	13287152	13287455
chrI	13290774	13291180
chrI	13297586	13298070
chrI	13310235	13310612
chrI	13317304	13317518
chrI	13318351	13318624
chrI	13318761	13318939
chrI	13324469	13324803
chrI	13337074	13337499
chrI	13338855	13339107
chrI	13348728	13348949
chrI	13349008	13349425
chrI	13350825	13351392
chrI	13369540	13369980
chrI	13369980	13370314
chrI	13371134	13371403
chrI	13397330	13397746
chrI	13411299	13411719
chrI	13411779	13412038
chrI	13412038	13412247
chrI	13417117	13417827
chrI	13463753	13464249
chrI	13471938	13472168
chrI	13493014	13493273
chrI	13500941	13501237
chrI	13508690	13508925
chrI	13528134	13528372
chrI	13532048	13532264
chrI	13542302	13542518
chrI	13543501	13543791
chrI	13547181	13547687
chrI	13555992	13556209
chrI	13576391	13576626
chrI	13626241	13626489
chrI	13628937	13629132
chrI	13629381	13629734
chrI	13652397	13652920
chrI	13652930	13653257
chrI	13653352	13653635
chrI	13655086	13655267
chrI	13658480	13658702
chrI	13659443	13659667
chrI	13686796	13687030
chrI	13722817	13723134
chrI	13756439	13756660
chrI	13842326	13842493
chrI	13843155	13843390
chrI	13843657	13843968
chrI	13843968	13844267
chrI	13851837	13852086
chrI	13905029	13905296
chrI	13908142	13908346
chrI	13908346	13908611
chrI	13910888	13911114
chrI	13917155	13917310
chrI	14035404	14035602
chrI	13940411	13940687
chrI	13951722	13951958
chrI	13952508	13952853
chrI	13952853	13953182
chrI	13955870	13956224
chrI	13963785	13963966
chrI	13964124	13964448
chrI	13991267	13991489
chrI	13991489	13991781
chrI	13996921	13997348
chrI	14004164	14004477
chrI	14025591	14025801
chrI	14029054	14029552
chrI	14032268	14032458
chrI	14050262	14050498
chrI	14050563	14050760
chrI	14051023	14051407
chrI	14051764	14052091
chrI	14063005	14063273
chrI	14063450	14063620
chrI	14066913	14067124
chrI	14070760	14071152
chrI	14074328	14074762
chrI	14075008	14075182
chrI	14075550	14075848
chrI	14077625	14077871
chrI	14082518	14082766
chrI	14095956	14096178
chrI	14101092	14101321
chrI	14103263	14103834
chrI	14103834	14104173
chrI	14104209	14104407
chrI	14113136	14113316
chrI	14113365	14113569
chrI	14129981	14130398
chrI	14135758	14135970
chrI	14138523	14138783
chrI	14138783	14139143
chrI	14140393	14140865
chrI	14147392	14147629
chrI	14159424	14159980
chrI	14160441	14160736
chrI	14161368	14161526
chrI	14162713	14162986
chrI	14179661	14180054
chrI	14181045	14181443
chrI	14183041	14183340
chrI	14183340	14183631
chrI	14184190	14184621
chrI	14188748	14189051
chrI	14191001	14191214
chrI	14196060	14196282
chrI	14382040	14382325
chrI	14382325	14382559
chrI	14225105	14225296
chrI	14226232	14226566
chrI	14231277	14231488
chrI	14236730	14237207
chrI	14238388	14238691
chrI	14238743	14239069
chrI	14245065	14245397
chrI	14260512	14260787
chrI	14261971	14262331
chrI	14262331	14262841
chrI	14267085	14267362
chrI	14267362	14267582
chrI	14267582	14267892
chrI	14273333	14273572
chrI	14273572	14273770
chrI	14280731	14280909
chrI	14281466	14281667
chrI	14320293	14320733
chrI	14322567	14322866
chrI	14325289	14325594
chrI	14330270	14330524
chrI	14346501	14346755
chrI	14346755	14347063
chrI	14384835	14385190
chrI	14388609	14389160
chrI	14391416	14391642
chrI	14391642	14391837
chrI	14391837	14392139
chrI	14395530	14395685
chrI	14398511	14398752
chrI	14398752	14399038
chrI	14405663	14405866
chrI	14425051	14425296
chrI	14438294	14438560
chrI	14440250	14440443
chrI	14446150	14446438
chrI	14465200	14465515
chrI	14467921	14468161
chrI	14469208	14469424
chrI	14520507	14520900
chrI	14524198	14524478
chrI	14525883	14526330
chrI	14526884	14527135
chrI	14528751	14528976
chrI	14530860	14531147
chrI	14532814	14533243
chrI	14534369	14534609
chrI	14534609	14534882
chrI	14541774	14542269
chrI	14542297	14542537
chrI	14543114	14543411
chrI	14543411	14543699
chrI	14550295	14550445
chrI	14581956	14582180
chrI	14587891	14588106
chrI	14612667	14613044
chrI	14615870	14616083
chrI	14616083	14616292
chrI	14625660	14626064
chrI	14626722	14626972
chrI	14627953	14628369
chrI	14647787	14648027
chrI	14650492	14650788
chrI	14653933	14654105
chrI	14681233	14681684
chrI	14696424	14696587
chrI	14696751	14696939
chrI	14722727	14722943
chrI	14725336	14725607
chrI	14741120	14741610
chrI	14757400	14757668
chrI	14759137	14759350
chrI	14761382	14761695
chrI	14768656	14768881
chrI	14789079	14789239
chrI	14833417	14833677
chrI	14833714	14834025
chrI	14858452	14858624
chrI	14859605	14859840
chrI	14881507	14881902
chrI	14882023	14882519
chrI	14883742	14884021
chrI	14892767	14892955
chrI	14893696	14893846
chrI	14898639	14899133
chrI	14899164	14899505
chrI	14899505	14899851
chrI	14899942	14900113
chrI	14906212	14906587
chrI	14922727	14923021
chrI	14924540	14924735
chrI	14924735	14925001
chrI	14926227	14926440
chrI	14930072	14930250
chrI	14931413	14931686
chrI	14936480	14936936
chrI	14939731	14940056
chrI	14940056	14940305
chrI	14945461	14946016
chrI	14946016	14946512
chrI	14946512	14946898
chrI	14948038	14948363
chrI	14948475	14948682
chrI	15001738	15002029
chrI	15007741	15007961
chrI	15031648	15031798
chrI	15031926	15032132
chrI	15041414	15042007
chrI	15044854	15045021
chrI	15055023	15055241
chrII	22879	23477
chrII	23826	24322
chrII	43248	43430
chrII	43639	43948
chrII	62671	62962
chrII	76712	76973
chrII	85248	85485
chrII	85553	85833
chrII	103241	103618
chrII	105453	105657
chrII	127922	128235
chrII	133915	134242
chrII	154107	154364
chrII	161171	161674
chrII	162146	162568
chrII	167889	168105
chrII	172543	172722
chrII	192590	192770
chrII	192770	193049
chrII	193049	193428
chrII	193428	193778
chrII	201989	202206
chrII	203183	203341
chrII	476123	476417
chrII	221008	221766
chrII	242291	242540
chrII	242540	242770
chrII	242770	243127
chrII	243600	243837
chrII	255254	255503
chrII	257569	257813
chrII	275705	275957
chrII	295748	295946
chrII	301028	301409
chrII	304124	304542
chrII	306224	306454
chrII	311652	311966
chrII	313465	313973
chrII	323277	323840
chrII	330913	331145
chrII	333304	333657
chrII	337156	337452
chrII	337877	338082
chrII	347818	348029
chrII	373212	373381
chrII	399565	399850
chrII	401234	401600
chrII	401899	402078
chrII	415711	416211
chrII	437393	437677
chrII	502877	503179
chrII	521865	522015
chrII	526406	526654
chrII	542437	542891
chrII	551307	551636
chrII	551636	551912
chrII	555469	555721
chrII	558662	559074
chrII	565354	565767
chrII	572303	572563
chrII	574137	574430
chrII	580586	580805
chrII	582075	582319
chrII	582319	582596
chrII	599098	599267
chrII	601348	601605
chrII	603063	603339
chrII	604111	604399
chrII	618296	618502
chrII	618502	618726
chrII	621171	621521
chrII	622519	622836
chrII	625951	626354
chrII	651028	651309
chrII	651309	651785
chrII	653004	653303
chrII	679185	679419
chrII	692250	692439
chrII	692489	692737
chrII	712860	713229
chrII	716105	716262
chrII	716394	716925
chrII	759761	760219
chrII	764004	764285
chrII	812806	813100
chrII	848507	849051
chrII	870173	870453
chrII	873023	873364
chrII	873476	873714
chrII	877325	877529
chrII	877911	878243
chrII	890147	890334
chrII	944705	944935
chrII	962148	962564
chrII	1046994	1047278
chrII	1103785	1104044
chrII	1105027	1105202
chrII	1138694	1138931
chrII	1141743	1142108
chrII	1142108	1142561
chrII	1147201	1147445
chrII	1148882	1149114
chrII	1151144	1151527
chrII	1217198	1217677
chrII	1223829	1224193
chrII	1236473	1236863
chrII	1237328	1237543
chrII	1237784	1238365
chrII	1239589	1240000
chrII	1242553	1242811
chrII	1244561	1244844
chrII	1246743	1247423
chrII	1252401	1252672
chrII	1256502	1256783
chrII	1307218	1307625
chrII	1309362	1309652
chrII	1310090	1310442
chrII	1315274	1315479
chrII	1315479	1315655
chrII	1320503	1320751
chrII	1321750	1321971
chrII	1321971	1322337
chrII	1323102	1323417
chrII	1323584	1323762
chrII	1341622	1341864
chrII	1375659	1375938
chrII	1399381	1399644
chrII	1400871	1401164
chrII	1403790	1404132
chrII	1410098	1410283
chrII	1410283	1410473
chrII	1410473	1410662
chrII	1421587	1422055
chrII	1471082	1471257
chrII	1471257	1471427
chrII	1471427	1471592
chrII	1471592	1471795
chrII	1519898	1520242
chrII	1578456	1578765
chrII	1583799	1584012
chrII	1593737	1594140
chrII	1598272	1598494
chrII	1602958	1603223
chrII	1603223	1603484
chrII	1637072	1637282
chrII	1637527	1637695
chrII	1637695	1637878
chrII	1664432	1664697
chrII	1665098	1665393
chrII	1666735	1666979
chrII	1724537	1724802
chrII	1729225	1729562
chrII	1731043	1731292
chrII	1736330	1736701
chrII	1753037	1753197
chrII	1759525	1759937
chrII	1760391	1760605
chrII	1785979	1786132
chrII	1786201	1786569
chrII	1787367	1787564
chrII	1807873	1808124
chrII	1808149	1808502
chrII	1817844	1818062
chrII	1820847	1821069
chrII	1851855	1852129
chrII	2197539	2197923
chrII	2218299	2218484
chrII	2218484	2218702
chrII	2218702	2218994
chrII	2221595	2222003
chrII	2337131	2337510
chrII	2378285	2378647
chrII	2378647	2379001
chrII	2422644	2422812
chrII	2725290	2725581
chrII	2452533	2452932
chrII	2454604	2455196
chrII	2455584	2455800
chrII	2459815	2460008
chrII	2502633	2502863
chrII	2503745	2504010
chrII	2526250	2526595
chrII	2526779	2527062
chrII	2556401	2556973
chrII	2561612	2562238
chrII	2563415	2563632
chrII	2610484	2610666
chrII	2610999	2611396
chrII	2633477	2633657
chrII	2634618	2634936
chrII	2660981	2661310
chrII	2663080	2663409
chrII	2677583	2677937
chrII	2686979	2687326
chrII	2699087	2699259
chrII	2707948	2708165
chrII	2716844	2717053
chrII	2717053	2717262
chrII	2724752	2725079
chrII	2978427	2978829
chrII	2728459	2728772
chrII	2734355	2734583
chrII	2734772	2735097
chrII	2735337	2735692
chrII	2735692	2735996
chrII	2736905	2737242
chrII	2740919	2741349
chrII	2747806	2748233
chrII	2748275	2748744
chrII	2754524	2754934
chrII	2776708	2776983
chrII	2777101	2777392
chrII	2785938	2786357
chrII	2796458	2796736
chrII	2803272	2803475
chrII	2807684	2808095
chrII	2841768	2842064
chrII	2842067	2842267
chrII	2846524	2846750
chrII	2846750	2846997
chrII	2854750	2855184
chrII	2859138	2859418
chrII	2863589	2863867
chrII	2865463	2865681
chrII	2920504	2920682
chrII	2920834	2921099
chrII	2923340	2923593
chrII	2923593	2923958
chrII	2962466	2962875
chrII	2966809	2967074
chrII	2967090	2967307
chrII	2971747	2972025
chrII	2973808	2974302
chrII	2986041	2986410
chrII	2987859	2988199
chrII	3280281	3280575
chrII	2999622	2999987
chrII	3004156	3004341
chrII	3016777	3016957
chrII	3017772	3017997
chrII	3032979	3033418
chrII	3035342	3035606
chrII	3042911	3043099
chrII	3043099	3043334
chrII	3054649	3055014
chrII	3061478	3061716
chrII	3077009	3077232
chrII	3089124	3089501
chrII	3089501	3089828
chrII	3107915	3108439
chrII	3111253	3111506
chrII	3113393	3113678
chrII	3118937	3119237
chrII	3119546	3119714
chrII	3133893	3134226
chrII	3136186	3136374
chrII	3136374	3136550
chrII	3149112	3149327
chrII	3195120	3195315
chrII	3195600	3195856
chrII	3211977	3212336
chrII	3245599	3245886
chrII	3245886	3246166
chrII	3247566	3247941
chrII	3261814	3262066
chrII	3275087	3275298
chrII	3283161	3283385
chrII	3284176	3284369
chrII	3303673	3303983
chrII	3304382	3304591
chrII	3305712	3305967
chrII	3307432	3307677
chrII	3311299	3311509
chrII	3315080	3315269
chrII	3324619	3324887
chrII	3367441	3367688
chrII	3370135	3370354
chrII	3393210	3393546
chrII	3547269	3547700
chrII	3422097	3422349
chrII	3422993	3423243
chrII	3428183	3428619
chrII	3437116	3437293
chrII	3437293	3437530
chrII	3437530	3437920
chrII	3437920	3438332
chrII	3439149	3439769
chrII	3459286	3459538
chrII	3476491	3476884
chrII	3498377	3498643
chrII	3500329	3500792
chrII	3518909	3519197
chrII	3519197	3519471
chrII	3519471	3519663
chrII	3519663	3519808
chrII	3521097	3521221
chrII	3521429	3521732
chrII	3523669	3523860
chrII	3528314	3528543
chrII	3567597	3567996
chrII	3569032	3569242
chrII	3570534	3570921
chrII	3578527	3579039
chrII	3579364	3579555
chrII	3579716	3579881
chrII	3616093	3616286
chrII	3616693	3616936
chrII	3661991	3662281
chrII	3675939	3676421
chrII	3717035	3717255
chrII	3718709	3718944
chrII	3721933	3722285
chrII	3737016	3737209
chrII	3743773	3744027
chrII	3797678	3798003
chrII	3798003	3798222
chrII	3798222	3798399
chrII	3798662	3798922
chrII	3798922	3799173
chrII	3799398	3799606
chrII	3808196	3808385
chrII	3810499	3810945
chrII	3815888	3816109
chrII	3816109	3816350
chrII	3816350	3816614
chrII	3816614	3816935
chrII	3897028	3897318
chrII	3911388	3911618
chrII	3920871	3921146
chrII	3929460	3929837
chrII	3930065	3930277
chrII	3930847	3931178
chrII	4095015	4095260
chrII	3946755	3946940
chrII	3951406	3951692
chrII	3952390	3952680
chrII	3952680	3953010
chrII	3956214	3956433
chrII	3957462	3957734
chrII	3957902	3958101
chrII	3958674	3959039
chrII	3961347	3961586
chrII	3967601	3967878
chrII	3975094	3975487
chrII	3985109	3985484
chrII	3999519	3999787
chrII	3999787	4000025
chrII	4002197	4002477
chrII	4003787	4004009
chrII	4004194	4004560
chrII	4004563	4004764
chrII	4005003	4005227
chrII	4005227	4005521
chrII	4013149	4013402
chrII	4014267	4014475
chrII	4016915	4017239
chrII	4038426	4038802
chrII	4038802	4039120
chrII	4040933	4041186
chrII	4041186	4041320
chrII	4047885	4048171
chrII	4069065	4069263
chrII	4081372	4081641
chrII	4089219	4089809
chrII	4090765	4091101
chrII	4095623	4095956
chrII	4097142	4097404
chrII	4103846	4104200
chrII	4105179	4105347
chrII	4117885	4118144
chrII	4120283	4120543
chrII	4124374	4124621
chrII	4130022	4130307
chrII	4130832	4131046
chrII	4131455	4131657
chrII	4132342	4132565
chrII	4138165	4138490
chrII	4151637	4152164
chrII	4158235	4158472
chrII	4167878	4168186
chrII	4183928	4184404
chrII	4185726	4186059
chrII	4190502	4190699
chrII	4196220	4196559
chrII	4203858	4204126
chrII	4204763	4204991
chrII	4205760	4205993
chrII	4278499	4278749
chrII	4278749	4278994
chrII	4281150	4281496
chrII	4281496	4281767
chrII	4295747	4295967
chrII	4295967	4296202
chrII	4369204	4369485
chrII	4368676	4368974
chrII	4370484	4370783
chrII	4381848	4382176
chrII	4385522	4385771
chrII	4392430	4393084
chrII	4394337	4394552
chrII	4398063	4398453
chrII	4398817	4399230
chrII	4423887	4424118
chrII	4490539	4490767
chrII	4494552	4494812
chrII	4498742	4498897
chrII	4519466	4519642
chrII	4520043	4520319
chrII	4520319	4520740
chrII	4536871	4537114
chrII	4550102	4550328
chrII	4550328	4550530
chrII	4563004	4563185
chrII	4563185	4563377
chrII	4572201	4572495
chrII	4572983	4573149
chrII	4574772	4575021
chrII	4575080	4575428
chrII	4576312	4576596
chrII	4576596	4576807
chrII	4576807	4577071
chrII	4579850	4580039
chrII	4580039	4580238
chrII	4586459	4586751
chrII	4589945	4590237
chrII	4590237	4590455
chrII	4598863	4599188
chrII	4600156	4600488
chrII	4603536	4603800
chrII	4603800	4604079
chrII	4610146	4610350
chrII	4610350	4610537
chrII	4674488	4674679
chrII	4706849	4707139
chrII	4714730	4715076
chrII	4715747	4716027
chrII	4716063	4716285
chrII	4739246	4739709
chrII	4805044	4805265
chrII	4805811	4806154
chrII	4806347	4806614
chrII	4866366	4866646
chrII	4866654	4867086
chrII	4881575	4882265
chrII	4904296	4904649
chrII	4906618	4906860
chrII	4907116	4907407
chrII	4907407	4907663
chrII	4908068	4908723
chrII	4918668	4918932
chrII	4919171	4919378
chrII	4925405	4925662
chrII	4941704	4941946
chrII	4942359	4942787
chrII	4955102	4955321
chrII	4974570	4974863
chrII	4979506	4979672
chrII	4981957	4982225
chrII	4982852	4983078
chrII	4986623	4986955
chrII	4995054	4995275
chrII	5032433	5032979
chrII	5042288	5042691
chrII	5057156	5057413
chrII	5057413	5057697
chrII	5078796	5078946
chrII	5104870	5105082
chrII	5105092	5105603
chrII	5182417	5182882
chrII	5181432	5182084
chrII	5221856	5222235
chrII	5226400	5226741
chrII	5227793	5228290
chrII	5237573	5238094
chrII	5291032	5291347
chrII	5292059	5292423
chrII	5293186	5293569
chrII	5330044	5330483
chrII	5335459	5335680
chrII	5335894	5336323
chrII	5336852	5337316
chrII	5352755	5353209
chrII	5358254	5358598
chrII	5378868	5379216
chrII	5379219	5379588
chrII	5379588	5379995
chrII	5389282	5389609
chrII	5453772	5453948
chrII	5456904	5457081
chrII	5485513	5485714
chrII	5503074	5503295
chrII	5512053	5512318
chrII	5572093	5572372
chrII	5576962	5577461
chrII	5587928	5588078
chrII	5592125	5592301
chrII	5599560	5600152
chrII	5605328	5606020
chrII	5640399	5640621
chrII	5649469	5649738
chrII	5650088	5650346
chrII	5650369	5650570
chrII	5651419	5651726
chrII	5663165	5663427
chrII	5660935	5661307
chrII	5661696	5662257
chrII	5701460	5701720
chrII	5708307	5708645
chrII	5711961	5712188
chrII	5712818	5713109
chrII	5714891	5715110
chrII	5724944	5725517
chrII	5749834	5750023
chrII	5751397	5751665
chrII	5755080	5755299
chrII	5764250	5764561
chrII	5768442	5768830
chrII	5772454	5772768
chrII	5772768	5773159
chrII	5781886	5782410
chrII	5782466	5782985
chrII	5831600	5831833
chrII	5833897	5834096
chrII	5841186	5841438
chrII	5841438	5841642
chrII	5844754	5845006
chrII	5845006	5845518
chrII	5871489	5871716
chrII	5872827	5873048
chrII	5878619	5878835
chrII	5886932	5887246
chrII	5899099	5899328
chrII	5900575	5900850
chrII	5901285	5901791
chrII	5901791	5902326
chrII	5931040	5931545
chrII	5933250	5933443
chrII	5933883	5934282
chrII	5942948	5943193
chrII	5948536	5948982
chrII	5948982	5949225
chrII	5954673	5954874
chrII	5966610	5966973
chrII	6051867	6052057
chrII	6103255	6103480
chrII	6118427	6118626
chrII	6133756	6133952
chrII	6136726	6137140
chrII	6139429	6139594
chrII	6143411	6143673
chrII	6144112	6144314
chrII	6149574	6149904
chrII	6170181	6170556
chrII	6175121	6175388
chrII	6181404	6181677
chrII	6182326	6182605
chrII	6235420	6235791
chrII	6236475	6236786
chrII	6248449	6248981
chrII	6303206	6303567
chrII	6318830	6319017
chrII	6319863	6320261
chrII	6335411	6335626
chrII	6408795	6409051
chrII	6411708	6411966
chrII	6418056	6418357
chrII	6448676	6449010
chrII	6449704	6449989
chrII	6482494	6482708
chrII	6482732	6483118
chrII	6491700	6492190
chrII	6492356	6492689
chrII	6492689	6492838
chrII	6492838	6493042
chrII	6499533	6499683
chrII	6522589	6522898
chrII	6545027	6545354
chrII	6545640	6546316
chrII	6563220	6563614
chrII	6564869	6565086
chrII	6565086	6565385
chrII	6588095	6588348
chrII	6588866	6589199
chrII	6601021	6601288
chrII	6613483	6613762
chrII	6618834	6619260
chrII	6667970	6668287
chrII	6668287	6668818
chrII	6676409	6676585
chrII	6677137	6677515
chrII	6678295	6678592
chrII	6689956	6690310
chrII	6707477	6707864
chrII	6712290	6712748
chrII	6713837	6714119
chrII	6721518	6721875
chrII	6773297	6773459
chrII	6785148	6785308
chrII	6826717	6827040
chrII	6827444	6827697
chrII	6828290	6828505
chrII	6828505	6828708
chrII	6831859	6832030
chrII	6833759	6834289
chrII	6834616	6834882
chrII	6844595	6844781
[truncated: 6,669 more rows]

## Sheet: ATACseq_peaks_dist
Distal ATAC-seq peaks
chrI	337	528
chrI	528	927
chrI	35283	35577
chrI	39706	40101
chrI	122490	122631
chrI	228510	228855
chrI	229496	229836
chrI	229836	230086
chrI	275602	275865
chrI	341235	341403
chrI	360734	360958
chrI	426884	427034
chrI	429136	429465
chrI	433440	433935
chrI	438097	438326
chrI	441764	441939
chrI	524496	524809
chrI	527295	527528
chrI	527528	527752
chrI	527895	528229
chrI	545392	545778
chrI	547163	547360
chrI	929575	929885
chrI	935098	935346
chrI	1717428	1717789
chrI	1719043	1719437
chrI	2021187	2021549
chrI	2024624	2024904
chrI	2126744	2127049
chrI	2155370	2155820
chrI	2155820	2156197
chrI	2211799	2212012
chrI	2970693	2970941
chrI	2970973	2971261
chrI	3087150	3087420
chrI	3627047	3627360
chrI	3723437	3723799
chrI	3724767	3724937
chrI	3845878	3846112
chrI	4218288	4218630
chrI	4219661	4220015
chrI	4224605	4225232
chrI	4309702	4309978
chrI	4314279	4314635
chrI	4407109	4407404
chrI	4475067	4475458
chrI	5294445	5294857
chrI	5296573	5296736
chrI	5639050	5639509
chrI	5698833	5699316
chrI	5978449	5978665
chrI	6117964	6118443
chrI	6338311	6338603
chrI	6340023	6340455
chrI	6394155	6394358
chrI	6394358	6394587
chrI	6398057	6398449
chrI	6965603	6965896
chrI	7036965	7037293
chrI	7083473	7083775
chrI	7084421	7084760
chrI	7214603	7215132
chrI	7315897	7316117
chrI	7409683	7409973
chrI	7469054	7469273
chrI	7548037	7548243
chrI	7548267	7548542
chrI	7548542	7548850
chrI	7550263	7550592
chrI	7661287	7661550
chrI	7661937	7662417
chrI	7663015	7663165
chrI	7711554	7712000
chrI	7712269	7712722
chrI	7712722	7713102
chrI	7718383	7718613
chrI	8454013	8454357
chrI	8454357	8454726
chrI	8582628	8582946
chrI	8786976	8787349
chrI	9092253	9092635
chrI	9113002	9113454
chrI	9113925	9114226
chrI	9115615	9115887
chrI	9116067	9116387
chrI	9128635	9129170
chrI	9129529	9129768
chrI	9298430	9298772
chrI	9801046	9801370
chrI	9837068	9837398
chrI	10003694	10003928
chrI	10105325	10105656
chrI	10145109	10145578
chrI	10232829	10233076
chrI	10283467	10283866
chrI	10285269	10285672
chrI	10290019	10290333
chrI	10396280	10396528
chrI	10585057	10585837
chrI	10748067	10748462
chrI	10777247	10777790
chrI	11187892	11188593
chrI	11194970	11195146
chrI	11195146	11195345
chrI	11196321	11196603
chrI	11196603	11196960
chrI	11196977	11197304
chrI	11202099	11202824
chrI	11203135	11203695
chrI	11588969	11589243
chrI	11589243	11589593
chrI	11662647	11662950
chrI	11664851	11665154
chrI	11825474	11825699
chrI	11870116	11870411
chrI	11870420	11870612
chrI	11871790	11872054
chrI	11873123	11873409
chrI	11933742	11933892
chrI	11934133	11934504
chrI	11968591	11968904
chrI	11987193	11987673
chrI	12540728	12540935
chrI	12546119	12546388
chrI	12546592	12546836
chrI	12548071	12548374
chrI	12575229	12575474
chrI	12575615	12576078
chrI	12601620	12601885
chrI	12676067	12676574
chrI	12767571	12767938
chrI	12910329	12910599
chrI	13005897	13006094
chrI	13025635	13025947
chrI	13029357	13029524
chrI	13029524	13029699
chrI	13063956	13064367
chrI	14803187	14803398
chrI	14804793	14805233
chrI	14844586	14844857
chrI	14865007	14865293
chrI	14865556	14865789
chrI	14902829	14903160
chrI	14971236	14971589
chrI	14971589	14972079
chrII	66290	66868
chrII	81210	81408
chrII	158342	158583
chrII	159311	159793
chrII	832823	833139
chrII	952512	952732
chrII	953071	953359
chrII	1086536	1086802
chrII	1155227	1155425
chrII	1501948	1502300
chrII	1502302	1502503
chrII	1811447	1811630
chrII	1811630	1811823
chrII	2439097	2439357
chrII	4293211	4293423
chrII	4455815	4456524
chrII	4485054	4485411
chrII	4485705	4485907
chrII	4507771	4507988
chrII	4747119	4747376
chrII	4768358	4768648
chrII	4847067	4847425
chrII	5017116	5017772
chrII	5019334	5019684
chrII	5046460	5046740
chrII	5047277	5047660
chrII	5299614	5299865
chrII	5301869	5302102
chrII	5303942	5304126
chrII	5321693	5322380
chrII	5326193	5326626
chrII	5779821	5780267
chrII	5978551	5978727
chrII	6644647	6644835
chrII	6821265	6821470
chrII	7060327	7060645
chrII	7281670	7281882
chrII	7337217	7337415
chrII	7337415	7337617
chrII	7391968	7392398
chrII	7422322	7422477
chrII	7722722	7723123
chrII	8512904	8513157
chrII	8586603	8586928
chrII	8587826	8588060
chrII	8588060	8588333
chrII	8741901	8742219
chrII	8785904	8786210
chrII	8787308	8787700
chrII	8796319	8796754
chrII	8856436	8856862
chrII	8920268	8920530
chrII	9264784	9265262
chrII	9282698	9283194
chrII	9283623	9283859
chrII	9284018	9284302
chrII	9313221	9313688
chrII	9315674	9315996
chrII	9483781	9484006
chrII	9490945	9491340
chrII	9493547	9493851
chrII	9574354	9574746
chrII	9727149	9727567
chrII	9952516	9952834
chrII	9984687	9985448
chrII	9986627	9986896
chrII	10075671	10076366
chrII	10204496	10204937
chrII	10800746	10800919
chrII	11737331	11737664
chrII	11785874	11786136
chrII	11937530	11937780
chrII	11938173	11938469
chrII	11942525	11942845
chrII	12644638	12644929
chrII	12690823	12691159
chrII	12691389	12691675
chrII	12778134	12778352
chrII	12778352	12778649
chrII	12959799	12959997
chrII	12960084	12960579
chrII	12961212	12961634
chrII	12961763	12961973
chrII	12979539	12980062
chrII	12981854	12982239
chrII	12982248	12982454
chrII	13004119	13004416
chrII	13004416	13004882
chrII	13170671	13171063
chrII	13189165	13189798
chrII	13477284	13477530
chrII	14023880	14024060
chrII	14040067	14040775
chrII	14042835	14043035
chrII	14043244	14043434
chrII	14044161	14044564
chrII	14046469	14046766
chrII	14049033	14049437
chrII	14050380	14050814
chrII	14051418	14051669
chrII	14052006	14052195
chrII	14176606	14176915
chrII	14272918	14273099
chrII	14569181	14569635
chrII	14822289	14822681
chrII	14825517	14825677
chrII	14826243	14826401
chrII	14892084	14892348
chrII	15074729	15075025
chrII	15187819	15188114
chrII	15189852	15190320
chrII	15192555	15192857
chrII	15193855	15194346
chrII	15203319	15203576
chrII	15203576	15203835
chrII	15204021	15204327
chrII	15204531	15204735
chrIII	25929	26148
chrIII	26148	26331
chrIII	484244	484511
chrIII	532935	533139
chrIII	535186	535490
chrIII	535490	535788
chrIII	655813	656129
chrIII	670975	671364
chrIII	671364	671667
chrIII	718741	719046
chrIII	759692	759988
chrIII	970958	971223
chrIII	981289	981547
chrIII	1100948	1101290
chrIII	1147835	1148125
chrIII	1231331	1231711
chrIII	1430107	1430377
chrIII	2871749	2872192
chrIII	2908981	2909208
chrIII	2993015	2993197
chrIII	3031348	3031619
chrIII	3722373	3722603
chrIII	3811378	3811735
chrIII	3811735	3811961
chrIII	3898788	3899345
chrIII	3978400	3978836
chrIII	3980259	3980686
chrIII	3993972	3994189
chrIII	3995167	3995434
chrIII	4099729	4100166
chrIII	4100166	4100525
chrIII	4101088	4101365
chrIII	4112527	4112741
chrIII	4113547	4113807
chrIII	4116650	4116847
chrIII	4117797	4118169
chrIII	4236209	4236596
chrIII	4237600	4238085
chrIII	4274608	4274892
chrIII	4281469	4281873
chrIII	4331119	4331331
chrIII	5089517	5089806
chrIII	5183436	5183744
chrIII	5222304	5222582
chrIII	5222688	5223122
chrIII	5372784	5373183
chrIII	5373183	5373456
chrIII	5373750	5374039
chrIII	5421344	5421580
chrIII	5421580	5421816
chrIII	5423733	5424113
chrIII	5424358	5424600
chrIII	5427647	5427967
chrIII	5472402	5472705
chrIII	5688213	5688598
chrIII	5843000	5843326
chrIII	5843512	5843756
chrIII	5843756	5844017
chrIII	5845242	5845609
chrIII	5845609	5845894
chrIII	5900721	5900934
chrIII	5900934	5901154
chrIII	5921550	5921792
chrIII	5982815	5983084
chrIII	6077109	6077317
chrIII	6105094	6105333
chrIII	6105743	6106044
chrIII	6138411	6138923
chrIII	6139236	6139566
chrIII	6139938	6140226
chrIII	6289340	6289612
chrIII	6402349	6402858
chrIII	6403210	6403487
chrIII	6403774	6404081
chrIII	6603235	6603438
chrIII	6604321	6604647
chrIII	6654761	6655085
chrIII	6655659	6656231
chrIII	6658858	6659138
chrIII	7559822	7560186
chrIII	7676674	7677117
chrIII	8124382	8124686
chrIII	8125183	8125605
chrIII	8125705	8126062
chrIII	8126885	8127258
chrIII	8481659	8481937
chrIII	8645938	8646225
chrIII	8646721	8647058
chrIII	8733189	8733562
chrIII	8734206	8734857
chrIII	8815564	8816001
chrIII	9111128	9111319
chrIII	9112428	9112726
chrIII	9112726	9113062
chrIII	9175926	9176319
chrIII	9618857	9619426
chrIII	9619426	9619810
chrIII	9641953	9642249
chrIII	9642249	9642575
chrIII	9661125	9661456
chrIII	9673687	9673900
chrIII	9697170	9697610
chrIII	9971455	9971745
chrIII	10134398	10134747
chrIII	10236269	10236720
chrIII	10284138	10284411
chrIII	10289794	10290077
chrIII	10290199	10290387
chrIII	10293375	10293576
chrIII	10377021	10377377
chrIII	10378848	10379005
chrIII	10544498	10544697
chrIII	10545318	10545548
chrIII	10545773	10546036
chrIII	10578753	10578985
chrIII	10581243	10581513
chrIII	10581513	10581775
chrIII	12094082	12094425
chrIII	12094476	12094662
chrIII	12132470	12132691
chrIII	12132910	12133079
chrIII	12138228	12138446
chrIII	12146596	12146859
chrIII	12583337	12583847
chrIII	12665273	12665797
chrIII	13697685	13698123
chrIV	51107	51665
chrIV	81466	81781
chrIV	115758	116047
chrIV	130212	130527
chrIV	300160	300771
chrIV	377823	378110
chrIV	640719	640984
chrIV	641231	641512
chrIV	661167	661432
chrIV	682392	682638
chrIV	4556785	4556910
chrIV	4557915	4558152
chrIV	4643488	4643881
chrIV	4644198	4644402
chrIV	4645314	4645543
chrIV	4720553	4720995
chrIV	4727880	4728177
chrIV	6706394	6706614
chrIV	7047016	7047292
chrIV	7585445	7585898
chrIV	8091287	8091706
chrIV	8091706	8091923
chrIV	8092658	8092981
chrIV	8096419	8096783
chrIV	8316618	8316835
chrIV	8794844	8795337
chrIV	9604297	9604555
chrIV	9867895	9868249
chrIV	9960997	9961296
chrIV	10062760	10063118
chrIV	10065129	10065491
chrIV	10517665	10518005
chrIV	10714588	10714966
chrIV	10725212	10725440
chrIV	10845247	10845588
chrIV	11283979	11284478
chrIV	11760995	11761203
chrIV	11765507	11765879
chrIV	12021380	12021692
chrIV	12045097	12045357
chrIV	12583193	12583506
chrIV	12617315	12617626
chrIV	12632471	12632720
chrIV	12633841	12634213
chrIV	12771375	12771886
chrIV	12832177	12832393
chrIV	12833697	12834219
chrIV	12834219	12834699
chrIV	12842887	12843146
chrIV	12843161	12843413
chrIV	13205916	13206137
chrIV	13313064	13313625
chrIV	13335127	13335474
chrIV	13335474	13335812
chrM	7165	7406
chrM	7942	8185
chrV	16000	16396
chrV	16396	16844
chrV	85666	85883
chrV	97293	97672
chrV	133105	133255
chrV	153932	154202
chrV	260349	260766
chrV	262295	262537
chrV	284823	285289
chrV	285669	285904
chrV	569970	570241
chrV	631388	631660
chrV	631660	631921
chrV	793105	793424
chrV	971948	972173
chrV	975048	975708
chrV	978723	978923
chrV	979658	980080
chrV	3740906	3741248
chrV	4029654	4030058
chrV	4091570	4091930
chrV	4233152	4233482
chrV	4308874	4309320
chrV	4310162	4310396
chrV	4491294	4491659
chrV	4491659	4491890
chrV	4495128	4495314
chrV	4551937	4552118
chrV	4680130	4680436
chrV	4798511	4798775
chrV	4964555	4964839
chrV	4964839	4965082
chrV	4965741	4966071
chrV	4968147	4968402
chrV	5476041	5476340
chrV	5707089	5707422
chrV	5768035	5768423
chrV	5768423	5768696
chrV	6229691	6229983
chrV	6300674	6300898
chrV	6301121	6301350
chrV	6629590	6629848
chrV	6725145	6725416
chrV	6751435	6751689
chrV	6751689	6752090
chrV	8592682	8592919
chrV	8592919	8593133
chrV	8648288	8648637
chrV	8651171	8651687
chrV	8655691	8655896
chrV	8655896	8656092
chrV	8784912	8785097
chrV	9078898	9079093
chrV	9184147	9184397
chrV	9273398	9274108
chrV	9274298	9274609
chrV	9274609	9274883
chrV	9439720	9440200
chrV	9440544	9440731
chrV	9440731	9440931
chrV	9573963	9574287
chrV	9862642	9862946
chrV	10009604	10009799
chrV	10699271	10699472
chrV	10729366	10729849
chrV	10871252	10871518
chrV	10871518	10871927
chrV	11638961	11639287
chrV	12533553	12533722
chrV	12634750	12634975
chrV	13254756	13254975
chrV	13393200	13393607
chrV	13393607	13393878
chrV	13396378	13396763
chrV	13399533	13399833
chrV	13399930	13400186
chrV	13656218	13656613
chrV	13656613	13656836
chrV	14066686	14066969
chrV	14491145	14491310
chrV	14494243	14494438
chrV	14494438	14494630
chrV	14503093	14503356
chrV	14576706	14577004
chrV	14577076	14577335
chrV	14760895	14761177
chrV	14761177	14761433
chrV	14930069	14930504
chrV	15015899	15016240
chrV	15454375	15454622
chrV	15454625	15454775
chrV	15660957	15661475
chrV	15661477	15661871
chrV	15663982	15664298
chrV	15664298	15664537
chrV	15665420	15665635
chrV	17030840	17031335
chrV	17058169	17058431
chrV	17284078	17284356
chrV	17422965	17423265
chrV	17857815	17858361
chrV	18003710	18004033
chrV	18004033	18004420
chrV	18232738	18232908
chrV	18444474	18444697
chrV	18569447	18569777
chrV	18713674	18713858
chrV	18909942	18910195
chrV	19046889	19047141
chrV	19271500	19271751
chrV	19271751	19271936
chrV	19271936	19272151
chrV	19278357	19278540
chrV	19352030	19352367
chrV	19358035	19358301
chrV	20125795	20126052
chrV	20415341	20415772
chrV	20418758	20419160
chrV	20443236	20443448
chrV	20445189	20445455
chrV	20464766	20465122
chrV	20506702	20506957
chrV	20506997	20507179
chrV	20646845	20647317
chrV	20647370	20647687
chrV	20664801	20665123
chrV	20665123	20665363
chrV	20778065	20778723
chrV	20795408	20795716
chrV	20873167	20873430
chrV	20875421	20875643
chrX	9070	9288
chrX	436479	436658
chrX	440419	440864
chrX	827476	828082
chrX	843233	843598
chrX	908079	908291
chrX	992899	993187
chrX	993187	993591
chrX	1051130	1051561
chrX	1292962	1293327
chrX	1302216	1302677
chrX	1476153	1476347
chrX	1477302	1477515
chrX	1888515	1888792
chrX	1909443	1909693
chrX	2582078	2582290
chrX	2841940	2842261
chrX	2903764	2904086
chrX	2904086	2904378
chrX	2971422	2971892
chrX	3535581	3535783
chrX	3619026	3619223
chrX	3747936	3748162
chrX	3751192	3751426
chrX	3751439	3751640
chrX	3945658	3946061
chrX	3990584	3990858
chrX	3990858	3991252
chrX	4159349	4159546
chrX	4209151	4209630
chrX	4625805	4626018
chrX	4662207	4662631
chrX	4662631	4662934
chrX	4664784	4665014
chrX	4695009	4695195
chrX	4751045	4751232
chrX	4903442	4903673
chrX	4932840	4933351
chrX	5031711	5031883
chrX	5119256	5119710
chrX	5509390	5509895
chrX	5628365	5628746
chrX	5686263	5686647
chrX	5772817	5773170
chrX	5943842	5944199
chrX	6024954	6025336
chrX	6025480	6025669
chrX	6028650	6029029
chrX	6098459	6098869
chrX	6098992	6099217
chrX	6250121	6250499
chrX	6551043	6551447
chrX	6551447	6551704
chrX	6764558	6764823
chrX	6806515	6806772
chrX	6806840	6807145
chrX	7181612	7182001
chrX	7284741	7285133
chrX	7289489	7289914
chrX	7444057	7444338
chrX	7814664	7815071
chrX	8036212	8036534
chrX	8036534	8036939
chrX	8205870	8206264
chrX	8564403	8564682
chrX	8565830	8566357
chrX	8568321	8568679
chrX	8569146	8569463
chrX	9196655	9196878
chrX	9198029	9198364
chrX	9198364	9198554
chrX	9202450	9202626
chrX	9202672	9202827
chrX	9443707	9444148
chrX	9547417	9547676
chrX	9646624	9646850
chrX	9704575	9704852
chrX	9795963	9796159
chrX	10230886	10231144
chrX	10350119	10350360
chrX	10435397	10435973
chrX	10636920	10637375
chrX	10637375	10638198
chrX	10679224	10679444
chrX	10684398	10684959
chrX	10765940	10766208
chrX	10766208	10766638
chrX	11024812	11025104
chrX	11245012	11245212
chrX	11289916	11290222
chrX	11290222	11290514
chrX	11290514	11290900
chrX	11365943	11366270
chrX	11379137	11379725
chrX	11594973	11595181
chrX	11600439	11600710
chrX	11641990	11642097
chrX	11642097	11642248
chrX	12183173	12183352
chrX	12183352	12183542
chrX	12185799	12186062
chrX	12186062	12186367
chrX	12187574	12187877
chrX	12445332	12445646
chrX	12446565	12446814
chrX	12500619	12501195
chrX	12523009	12523473
chrX	12644753	12644971
chrX	12669894	12670248
chrX	12670248	12670787
chrX	12892729	12893039
chrX	12899056	12899332
chrX	12899640	12899848
chrX	12902310	12902583
chrX	13004484	13004651
chrX	13172198	13172431
chrX	13172784	13173019
chrX	13208929	13209269
chrX	13320457	13320961
chrX	13353447	13353818
chrX	13369178	13369427
chrX	13382070	13382256
chrX	13973759	13974032
chrX	14026701	14027222
chrX	14507890	14508248
chrX	14565306	14565528
chrX	14840504	14840758
chrX	14840856	14841397
chrX	15019267	15019617
chrX	15047392	15047789
chrX	15148592	15149036
chrX	15232110	15232384
chrX	15281189	15281602
chrX	15339778	15340204
chrX	15340204	15340572
chrX	15347735	15347992
chrX	15392721	15392923
chrX	15395763	15396000
chrX	15528479	15528664
chrX	15534901	15535298
chrX	15535298	15535706
chrX	15555335	15555633
chrX	15566492	15566876
chrX	15653726	15653955
chrX	15706094	15706304
chrX	15707311	15707583
chrX	15707583	15707799
chrX	15779202	15779493
chrX	15779493	15779904
chrX	15791910	15792096
chrX	15871820	15872132
chrX	15876837	15877295
chrX	15906620	15906803
chrX	16005164	16005546
chrX	16005546	16005928
chrX	16044304	16044609
chrX	16087834	16088081
chrX	16098039	16098480
chrX	16099281	16099552
chrX	16105660	16105815
chrX	16130946	16131206
chrX	16131206	16131451
chrX	16133765	16134103
chrX	16150133	16150510
chrX	16202095	16202313
chrX	16202313	16202521
chrX	16324152	16324575
chrX	16352429	16352821
chrX	16525515	16526033
chrX	16527697	16528078
chrX	16611306	16611566
chrX	16618171	16618360
chrX	16681607	16682257
chrX	16726669	16727232
chrX	16772254	16772494
chrX	16778520	16778722
chrX	16862857	16863325
chrX	16889536	16889746
chrX	16961147	16961835
chrX	16992252	16992545
chrX	16998980	16999282
chrX	16999518	16999795
chrX	16999795	16999986
chrX	17127466	17127688
chrX	17127688	17127885
chrX	17129288	17129455
chrX	17181239	17181436
chrX	17184251	17184714
chrX	17297451	17297651
chrX	17329130	17329326
chrX	17330405	17330763
chrX	17449784	17450050
chrX	17494306	17494561
chrX	17504447	17504647
chrX	17505506	17506216
chrX	17513339	17513895
chrX	17516800	17517099
chrX	17539909	17540266
chrX	17577901	17578165
chrX	17645778	17646110
chrX	17647734	17647987
chrX	17667207	17667496
chrX	17667496	17667712
chrX	17684771	17685033
chrX	17706133	17706349

## Sheet: Enhancer_domains_intr
Intragenic enhancer domains
chrI	11382	11882
chrI	12344	12444
chrI	15881	16231
chrI	70657	71575
chrI	127165	127815
chrI	127852	128258
chrI	128258	128759
chrI	129809	131309
chrI	154320	155120
chrI	165285	165435
chrI	165435	165737
chrI	165754	166019
chrI	166019	166321
chrI	171561	171761
chrI	172329	173129
chrI	177638	178738
chrI	178764	178864
chrI	279503	280553
chrI	291806	292056
chrI	292508	292858
chrI	292858	293458
chrI	293458	294608
chrI	294858	298058
chrI	298108	298958
chrI	298977	300627
chrI	300648	300948
chrI	301106	301556
chrI	301556	302412
chrI	393920	394526
chrI	423473	423723
chrI	447471	447671
chrI	447688	449238
chrI	449288	449788
chrI	449838	449888
chrI	452403	452953
chrI	453373	453973
chrI	470664	471464
chrI	490483	490583
chrI	515915	515965
chrI	516066	517392
chrI	517442	517542
chrI	517603	517953
chrI	549208	551058
chrI	557157	557607
chrI	557883	557933
chrI	754766	755266
chrI	756166	756266
chrI	756316	756366
chrI	756466	757216
chrI	770873	771273
chrI	825560	825660
chrI	806882	807545
chrI	807545	808095
chrI	808139	808389
chrI	808877	809277
chrI	811095	811395
chrI	811420	812325
chrI	812538	813088
chrI	813770	814070
chrI	816920	817370
chrI	817420	817620
chrI	817670	818320
chrI	818677	819401
chrI	819401	820501
chrI	821358	821958
chrI	822008	822058
chrI	822658	822808
chrI	823635	825102
chrI	825710	825760
chrI	825810	825860
chrI	825960	826010
chrI	826060	826910
chrI	829941	830441
chrI	846463	846513
chrI	846555	847105
chrI	878970	882224
chrI	882524	884978
chrI	938425	938725
chrI	940240	940640
chrI	954182	954432
chrI	954782	955132
chrI	955282	955835
chrI	1585116	1585716
chrI	1272404	1272604
chrI	1053078	1053483
chrI	957442	957743
chrI	958593	959143
chrI	959603	960359
chrI	961262	961412
chrI	961412	961612
chrI	961612	961818
chrI	973321	973671
chrI	978579	978879
chrI	982673	982823
chrI	982881	983393
chrI	984712	985917
chrI	985917	986117
chrI	987771	988371
chrI	991921	992221
chrI	998039	998189
chrI	998880	1000386
chrI	1000636	1001361
chrI	1049172	1049422
chrI	1052778	1052978
chrI	1053683	1054483
chrI	1061352	1062002
chrI	1062352	1062802
chrI	1062852	1063252
chrI	1063302	1063452
chrI	1067610	1067810
chrI	1067860	1067960
chrI	1068160	1068460
chrI	1069260	1070260
chrI	1074765	1075074
chrI	1075336	1075536
chrI	1075568	1076128
chrI	1076144	1076244
chrI	1076288	1076338
chrI	1095643	1096494
chrI	1096794	1097794
chrI	1097844	1097944
chrI	1097994	1098044
chrI	1098144	1098294
chrI	1098342	1098392
chrI	1098457	1098807
chrI	1098838	1099438
chrI	1100779	1101029
chrI	1102142	1102492
chrI	1226008	1227462
chrI	1227512	1227925
chrI	1228425	1228625
chrI	1228675	1228975
chrI	1229675	1229725
chrI	1229775	1230725
chrI	1251332	1251932
chrI	1256650	1256850
chrI	1261334	1262089
chrI	1263846	1264346
chrI	1265867	1266428
chrI	1266588	1266888
chrI	1268904	1269064
chrI	1270517	1270817
chrI	1271642	1271750
chrI	1271798	1272150
chrI	1272304	1272354
chrI	1319761	1319911
chrI	1273232	1273582
chrI	1273657	1273957
chrI	1274007	1274209
chrI	1274249	1274449
chrI	1274499	1274549
chrI	1274728	1274978
chrI	1288600	1289156
chrI	1289721	1289985
chrI	1290138	1290188
chrI	1290238	1290788
chrI	1291621	1292021
chrI	1294736	1294986
chrI	1295506	1295806
chrI	1295856	1295906
chrI	1295906	1296906
chrI	1297006	1297056
chrI	1297077	1297127
chrI	1297227	1297327
chrI	1297501	1298306
chrI	1298350	1299116
chrI	1299117	1299469
chrI	1299569	1299719
chrI	1300019	1300670
chrI	1301116	1301166
chrI	1301216	1301666
chrI	1301666	1301816
chrI	1301834	1302037
chrI	1302644	1303147
chrI	1304082	1304582
chrI	1304839	1305089
chrI	1305139	1305189
chrI	1305239	1305990
chrI	1311919	1312171
chrI	1312192	1312342
chrI	1312592	1314545
chrI	1314595	1314645
chrI	1314749	1314849
chrI	1314999	1315099
chrI	1315149	1316099
chrI	1316499	1316599
chrI	1316620	1317420
chrI	1359641	1359894
chrI	1362268	1362318
chrI	1362518	1362568
chrI	1363629	1363979
chrI	1368578	1368628
chrI	1368678	1369028
chrI	1369784	1369884
chrI	1444214	1444814
chrI	1446828	1447128
chrI	1447178	1447228
chrI	1481355	1481605
chrI	1481655	1481805
chrI	1482218	1482589
chrI	1482639	1482689
chrI	1482739	1483352
chrI	1484016	1484619
chrI	1541968	1542118
chrI	1542218	1542568
chrI	1542718	1543118
chrI	1543218	1543719
chrI	1547114	1547679
chrI	1547729	1548579
chrI	1548629	1548679
chrI	1548729	1549885
chrI	1558361	1558668
chrI	1559592	1559792
chrI	1559942	1559992
chrI	1560092	1560196
chrI	1560296	1560447
chrI	1561376	1561527
chrI	1561611	1561661
chrI	1563005	1563505
chrI	1563905	1564310
chrI	1564360	1564410
chrI	1564460	1564610
chrI	1564660	1564860
chrI	1565211	1565411
chrI	1575647	1575747
chrI	1575807	1575857
chrI	1582566	1583270
chrI	1583287	1583487
chrI	1585766	1585966
chrI	1587744	1587794
chrI	1587994	1588794
chrI	1595301	1595501
chrI	1596151	1596766
chrI	1597316	1597568
chrI	1650304	1650554
chrI	1650592	1650796
chrI	1651732	1651982
chrI	1687661	1688161
chrI	1688211	1688461
chrI	1688511	1688561
chrI	1688918	1689568
chrI	1689621	1689671
chrI	1690105	1690355
chrI	1690962	1692462
chrI	1692612	1692812
chrI	1692865	1693915
chrI	1699056	1699258
chrI	1699308	1699358
chrI	1699408	1699508
chrI	1721043	1721693
chrI	1729491	1729541
chrI	1729587	1730337
chrI	1777832	1777982
chrI	1778032	1778082
chrI	1778132	1779182
chrI	1793080	1793480
chrI	1793730	1794086
chrI	1807802	1808202
chrI	1808402	1809202
chrI	1878488	1878738
chrI	2025934	2026534
chrI	2191314	2191615
chrI	2176002	2177204
chrI	2177954	2178404
chrI	2179835	2179885
chrI	2179935	2180235
chrI	2181823	2182223
chrI	2182656	2183257
chrI	2184007	2185314
chrI	2189431	2189781
chrI	2190231	2190936
chrI	2272499	2272899
chrI	2276166	2276938
chrI	2292399	2293049
chrI	2299316	2299966
chrI	2415083	2415433
chrI	2438588	2439088
chrI	2464592	2465042
chrI	2513731	2514631
chrI	2552632	2553532
chrI	2743605	2747158
chrI	2659105	2659455
chrI	2659455	2659805
chrI	2576265	2576565
chrI	2576615	2577715
chrI	2577740	2578148
chrI	2578172	2578272
chrI	2578394	2578444
chrI	2578494	2578594
chrI	2578620	2579320
chrI	2579321	2579471
chrI	2579957	2580466
chrI	2585565	2585615
chrI	2585665	2585765
chrI	2587625	2587925
chrI	2588225	2588490
chrI	2594288	2594438
chrI	2597215	2597571
chrI	2597571	2598071
chrI	2603303	2603353
chrI	2603388	2603888
chrI	2604080	2604780
chrI	2605130	2605380
chrI	2655564	2656314
chrI	2657214	2657864
chrI	2657864	2658064
chrI	2658107	2658464
chrI	2658533	2658633
chrI	2658654	2658854
chrI	2659857	2660007
chrI	2660008	2660911
chrI	2661111	2661461
chrI	2661461	2662562
chrI	2662562	2662865
chrI	2663156	2664706
chrI	2664706	2665158
chrI	2665185	2665285
chrI	2665285	2666185
chrI	2666335	2667085
chrI	2667085	2667385
chrI	2667385	2668785
chrI	2679161	2680161
chrI	2680511	2682064
chrI	2683318	2683918
chrI	2684068	2685818
chrI	2685818	2686068
chrI	2686319	2686769
chrI	2687419	2687619
chrI	2687669	2688069
chrI	2688169	2688469
chrI	2688519	2688619
chrI	2688669	2688769
chrI	2688808	2688958
chrI	2689008	2689208
chrI	2689208	2689758
chrI	2689831	2689981
chrI	2690581	2690984
chrI	2694804	2695404
chrI	2702840	2703040
chrI	2703040	2703840
chrI	2704040	2704843
chrI	2704877	2704977
chrI	2705187	2708554
chrI	2708586	2708686
chrI	2709369	2710125
chrI	2710399	2711099
chrI	2728595	2729245
chrI	2729295	2729345
chrI	2739105	2743305
chrI	2743305	2743455
chrI	2889497	2889547
chrI	2747158	2747308
chrI	2747560	2748210
chrI	2748249	2749149
chrI	2749149	2749899
chrI	2750315	2751467
chrI	2755057	2756216
chrI	2780036	2780292
chrI	2791729	2792179
chrI	2800270	2802022
chrI	2802738	2802888
chrI	2818471	2819375
chrI	2826757	2827207
chrI	2830676	2831931
chrI	2832332	2832482
chrI	2832532	2832632
chrI	2832682	2834182
chrI	2834203	2837912
chrI	2838512	2838962
chrI	2839012	2839162
chrI	2839262	2839312
chrI	2839362	2841112
chrI	2841112	2841362
chrI	2842077	2842627
chrI	2844009	2845060
chrI	2845060	2845160
chrI	2845182	2845532
chrI	2845532	2846182
chrI	2846182	2846434
chrI	2850781	2851581
chrI	2853099	2853499
chrI	2853499	2853949
chrI	2856123	2856173
chrI	2856223	2856373
chrI	2856373	2856873
chrI	2857652	2858102
chrI	2860871	2861221
chrI	2865864	2865964
chrI	2866114	2866214
chrI	2866238	2866788
chrI	2869842	2870292
chrI	2887247	2888147
chrI	2889597	2889847
chrI	2957714	2958214
chrI	2958712	2959972
chrI	2960022	2960222
chrI	2960245	2960548
chrI	2960598	2960998
chrI	2961999	2962752
chrI	2963302	2963759
chrI	2964665	2966519
chrI	2967573	2968223
chrI	2973373	2973884
chrI	2974345	2975247
chrI	3105495	3106845
chrI	3117457	3117757
chrI	3121793	3122543
chrI	3244101	3244651
chrI	3246102	3249566
chrI	3249566	3249866
chrI	3250366	3250566
chrI	3250566	3251366
chrI	3251405	3251455
chrI	3502000	3502150
chrI	3280233	3281241
chrI	3284200	3284800
chrI	3296721	3298558
chrI	3307766	3308066
chrI	3308981	3309584
chrI	3309584	3310084
chrI	3310735	3311085
chrI	3311107	3312372
chrI	3312396	3312446
chrI	3312696	3313046
chrI	3316405	3316605
chrI	3332576	3333226
chrI	3338104	3338663
chrI	3338691	3339341
chrI	3380646	3381096
chrI	3381306	3381356
chrI	3381456	3382060
chrI	3382375	3382883
chrI	3382883	3384335
chrI	3384620	3384920
chrI	3385170	3385620
chrI	3385974	3386674
chrI	3402376	3402726
chrI	3403476	3403776
chrI	3404077	3404477
chrI	3405883	3406183
chrI	3407007	3407307
chrI	3419115	3419465
chrI	3419465	3420215
chrI	3420831	3421431
chrI	3421511	3421561
chrI	3423312	3423912
chrI	3423912	3424262
chrI	3425676	3426026
chrI	3502189	3503102
chrI	3506954	3507504
chrI	3507554	3507604
chrI	3513221	3513421
chrI	3515374	3515733
chrI	3530360	3530710
chrI	3530710	3531313
chrI	3620611	3621111
chrI	3621870	3622720
chrI	3623131	3623931
chrI	3623950	3624150
chrI	3671007	3671057
chrI	3671317	3673422
chrI	3719726	3720580
chrI	3738489	3740051
chrI	3748353	3749053
chrI	3749103	3749403
chrI	3749403	3749703
chrI	3750198	3750848
chrI	3751148	3755003
chrI	3758270	3759920
chrI	3784364	3786681
chrI	3822298	3822948
chrI	3841231	3841581
chrI	3891016	3891266
chrI	3899575	3900825
chrI	3955379	3956342
chrI	3975308	3975763
chrI	3987993	3988900
chrI	4001280	4001680
chrI	4001701	4002201
chrI	4004857	4013453
chrI	4013453	4013803
chrI	4013803	4014403
chrI	4014836	4014986
chrI	4014986	4016086
chrI	4017105	4019457
chrI	4019474	4020836
chrI	4029292	4030105
chrI	4030255	4031757
chrI	4035029	4036179
chrI	4036189	4037995
chrI	4040305	4040905
chrI	4040905	4041455
chrI	4045864	4047564
chrI	4050436	4050586
chrI	4080874	4081674
chrI	4145479	4145529
chrI	4145579	4145679
chrI	4145965	4146015
chrI	4148934	4149287
chrI	4149337	4150387
chrI	4153592	4155298
chrI	4155621	4156371
chrI	4157078	4157878
chrI	4158028	4158578
chrI	4160897	4161097
chrI	4161647	4162247
chrI	4199617	4200967
chrI	4200967	4201967
chrI	4201967	4202167
chrI	4296090	4296140
chrI	4296506	4297312
chrI	4299048	4299298
chrI	4303717	4304667
chrI	4304690	4304890
chrI	4305240	4305390
chrI	4319719	4320181
chrI	4320467	4323568
chrI	4327987	4329538
chrI	4330588	4331043
chrI	4331061	4334427
chrI	4410374	4411328
chrI	4411646	4412146
chrI	4412396	4412746
chrI	4415550	4416050
chrI	4418944	4420194
chrI	4420499	4421499
chrI	4421653	4421703
chrI	4421723	4422173
chrI	4438162	4438312
chrI	4432775	4434527
chrI	4434983	4435283
chrI	4435313	4435513
chrI	4436001	4437203
chrI	4439263	4439513
chrI	4484646	4485396
chrI	4485413	4485463
chrI	4485486	4486136
chrI	4486486	4489043
chrI	4489193	4491543
chrI	4493243	4494945
chrI	4495095	4497595
chrI	4539368	4539782
chrI	4556639	4556939
chrI	4557980	4558330
chrI	4564200	4564650
chrI	4566022	4566630
chrI	4578114	4578775
chrI	4592197	4592797
chrI	4592797	4593258
chrI	4748759	4749409
chrI	4659771	4660321
chrI	4673416	4673566
chrI	4683763	4684063
chrI	4684113	4684614
chrI	4699953	4700153
chrI	4700172	4700822
chrI	4701972	4703724
chrI	4720597	4720847
chrI	4720997	4721647
chrI	4726392	4726904
chrI	4727109	4727459
chrI	4727489	4727589
chrI	4745435	4747197
chrI	4747859	4748159
chrI	5066715	5067865
chrI	4887713	4890014
chrI	4749559	4752009
chrI	4753292	4753392
chrI	4778058	4778358
chrI	4778618	4779419
chrI	4779519	4779619
chrI	4780176	4780776
chrI	4781157	4781957
chrI	4782007	4782707
chrI	4784534	4785184
chrI	4785534	4785634
chrI	4785734	4787450
chrI	4792420	4792820
chrI	4792820	4793220
chrI	4793458	4794622
chrI	4795119	4797030
chrI	4797491	4798591
chrI	4798591	4800391
chrI	4803824	4804128
chrI	4810970	4811320
chrI	4817859	4819210
chrI	4856968	4857418
chrI	4859242	4861342
chrI	4861646	4861796
chrI	4861796	4862298
chrI	4863161	4864261
chrI	4864611	4865261
chrI	4871939	4872389
chrI	4875664	4876518
chrI	4876544	4876944
chrI	4877148	4878353
chrI	4878373	4878773
chrI	4878796	4878846
chrI	4879284	4880084
chrI	4880102	4880152
chrI	4880152	4880502
chrI	4880902	4882502
chrI	4882740	4883240
chrI	4883256	4884016
chrI	4884016	4884166
chrI	4884316	4884516
chrI	4884743	4885043
chrI	4887272	4887522
chrI	4890265	4890615
chrI	4890765	4891915
chrI	4900548	4901498
chrI	4905424	4905929
chrI	4905929	4909595
chrI	4914555	4917065
chrI	4932129	4932779
chrI	4933579	4934329
chrI	4935786	4937138
chrI	4937158	4937558
chrI	4967615	4967815
chrI	4971574	4972524
chrI	4972674	4976174
chrI	4976204	4976254
chrI	4976254	4978461
chrI	4978511	4978561
chrI	4979661	4980620
chrI	4992046	4992346
chrI	4992746	4993396
chrI	4993396	4993746
chrI	4994441	4996095
chrI	5008103	5009053
chrI	5009333	5009633
chrI	5015306	5015406
chrI	5015656	5016461
chrI	5016908	5017558
chrI	5017758	5020708
chrI	5023268	5024318
chrI	5024832	5025786
chrI	5026351	5026651
chrI	5026651	5026901
chrI	5026901	5028252
chrI	5028271	5028471
chrI	5033017	5033817
chrI	5034017	5036017
chrI	5036627	5036927
chrI	5048698	5049198
chrI	5049350	5050500
chrI	5055097	5057761
chrI	5058014	5058165
chrI	5061815	5062915
chrI	5069608	5071575
chrI	5072149	5077364
chrI	5077364	5077464
chrI	5077482	5077732
chrI	5077732	5078432
chrI	5079282	5079682
chrI	5082987	5084449
chrI	5084449	5085199
chrI	5085489	5085742
chrI	5086202	5087124
chrI	5087149	5087499
chrI	5141516	5141966
chrI	5187307	5187909
chrI	5202801	5203201
chrI	5203652	5204059
chrI	5204059	5204459
chrI	5208581	5209831
chrI	5209831	5210481
chrI	5210481	5211081
chrI	5211107	5213161
chrI	5213161	5214374
chrI	5214374	5214885
chrI	5214885	5215635
chrI	5215635	5216185
chrI	5216185	5216785
chrI	5216816	5222520
chrI	5222828	5223028
chrI	5223584	5224234
chrI	5224250	5226757
chrI	5228112	5230524
chrI	5307751	5308051
chrI	5311451	5311601
chrI	5345268	5345518
chrI	5361468	5362118
chrI	5375473	5375723
chrI	5375744	5376955
chrI	5377207	5378207
chrI	5378439	5378739
chrI	5378739	5378839
chrI	5378871	5378971
chrI	5379067	5379267
chrI	5379340	5379590
chrI	5379590	5379840
chrI	5380547	5381047
chrI	5381070	5381870
chrI	5381870	5382483
chrI	5382514	5389251
chrI	5409124	5411237
chrI	5421471	5422721
chrI	5500435	5501335
chrI	5518798	5519406
chrI	5542004	5542754
chrI	5542774	5543524
chrI	5550847	5551147
chrI	5588906	5590006
chrI	5586097	5587397
chrI	5587797	5588347
chrI	5588347	5588547
chrI	5590006	5591229
chrI	5597714	5600666
chrI	5601268	5601874
chrI	5603524	5603574
chrI	5603591	5603891
chrI	5604341	5604553
chrI	5604703	5605403
chrI	5661645	5662801
chrI	5687610	5688510
chrI	5689910	5690610
chrI	5701919	5702219
chrI	5706370	5707720
chrI	5716321	5717771
chrI	5717811	5718161
chrI	5718161	5718461
chrI	5718461	5722667
chrI	5722696	5725399
chrI	5746563	5748363
chrI	5768033	5768233
chrI	5768233	5770334
chrI	5774200	5774950
chrI	5778183	5778633
chrI	5780533	5782341
chrI	5785090	5785440
chrI	5842504	5842904
chrI	5842904	5843104
chrI	5843154	5843254
chrI	5843305	5843355
chrI	5854468	5854818
chrI	5854868	5855320
chrI	5875162	5875312
chrI	5879013	5882027
chrI	5882027	5885229
chrI	5885579	5886780
chrI	5887083	5887484
chrI	5887484	5887934
chrI	5887934	5889095
chrI	5898295	5898895
chrI	5971910	5972210
chrI	5972512	5974412
chrI	5996516	5997466
chrI	6048319	6048830
chrI	6049580	6049890
chrI	6049920	6050720
chrI	6076312	6077762
chrI	6078745	6079245
chrI	6082752	6083952
chrI	6118738	6123360
chrI	6131648	6134002
chrI	6134752	6135152
chrI	6136402	6136602
chrI	6136652	6137102
chrI	6153296	6154096
chrI	6156546	6157296
chrI	6158096	6158696
chrI	6158946	6159553
chrI	6162285	6162735
chrI	6162735	6163485
chrI	6163535	6164185
chrI	6166335	6167789
chrI	6170852	6172352
chrI	6173052	6174102
chrI	6174102	6176002
chrI	6176152	6176752
chrI	6194244	6194748
chrI	6198423	6199276
chrI	6203976	6204676
chrI	6205226	6206030
chrI	6235739	6238039
chrI	6238039	6238939
chrI	6238939	6239139
chrI	6249609	6250159
chrI	6259251	6261056
chrI	6261056	6261456
chrI	6262209	6262560
chrI	6262837	6264354
chrI	6277465	6281726
chrI	6282468	6286573
chrI	6288023	6289023
chrI	6289223	6289433
chrI	6347277	6348237
chrI	6348256	6348406
chrI	6373366	6374116
chrI	6374768	6376118
chrI	6378819	6379219
chrI	6380027	6381227
chrI	6399904	6402905
chrI	6411599	6412199
chrI	6412399	6413149
chrI	6413149	6413449
chrI	6413652	6413952
chrI	6415832	6416832
chrI	6432055	6433460
chrI	6435202	6436202
chrI	6436702	6438302
chrI	6480259	6480659
chrI	6488473	6488723
chrI	6497082	6497846
chrI	6498046	6499346
chrI	6507170	6507970
chrI	6532788	6533038
chrI	6534938	6535441
chrI	6534238	6534788
chrI	6713876	6714376
chrI	6572731	6573081
chrI	6574031	6574081
chrI	6574118	6579521
chrI	6581571	6581828
chrI	6588682	6589388
chrI	6589388	6589838
chrI	6589838	6590238
chrI	6591791	6592491
chrI	6607686	6610786
chrI	6611954	6612004
chrI	6612020	6612520
chrI	6614985	6615385
chrI	6615385	6615685
chrI	6615685	6616135
chrI	6635324	6635574
chrI	6636374	6636824
chrI	6637024	6637928
chrI	6637928	6638378
chrI	6638400	6639161
chrI	6639415	6640015
chrI	6644042	6645094
chrI	6645295	6645695
chrI	6645995	6647314
chrI	6662549	6663349
chrI	6671148	6673098
chrI	6674686	6675186
chrI	6675427	6675877
chrI	6675877	6676427
chrI	6676435	6678245
chrI	6689615	6690265
chrI	6691983	6692238
chrI	6692390	6693145
chrI	6693166	6693966
chrI	6694266	6695066
chrI	6696685	6697887
chrI	6697987	6698187
chrI	6698237	6699755
chrI	6704152	6705003
chrI	6712445	6712595
chrI	6712595	6713445
chrI	6713476	6713626
chrI	6714376	6715126
chrI	6715326	6715976
chrI	6721426	6722426
chrI	6722526	6722576
chrI	6728012	6728162
chrI	6728362	6729162
chrI	6731163	6733014
chrI	6765940	6766640
chrI	6766840	6767140
chrI	6767290	6767540
chrI	6767556	6767606
chrI	6767856	6768407
chrI	6769815	6770665
chrI	6807364	6807514
chrI	6807535	6808135
chrI	6808153	6808767
chrI	6809021	6809271
chrI	6809571	6811071
chrI	6859273	6859773
chrI	6860648	6860848
chrI	6860870	6861383
chrI	6863087	6864037
chrI	6864187	6867839
chrI	6867839	6868891
chrI	6869497	6870097
chrI	6870097	6870497
chrI	6870497	6871197
chrI	6878571	6878921
chrI	6881455	6883656
chrI	6883697	6883897
chrI	6883897	6887097
chrI	6887113	6888263
chrI	6888581	6889381
chrI	6890131	6891781
chrI	6891781	6891831
chrI	6891849	6892299
chrI	6892299	6894860
chrI	6895161	6897728
chrI	6948480	6948930
chrI	6974662	6975112
chrI	6975162	6975212
chrI	6975212	6975512
chrI	6979452	6981766
chrI	6988930	6990580
chrI	6994392	6995192
chrI	6995192	6997099
chrI	6997401	6997751
chrI	6997751	6998801
chrI	6998842	6998942
chrI	6999098	6999698
chrI	7025615	7028572
chrI	7029872	7031073
chrI	7033256	7039257
chrI	7039507	7041607
chrI	7041631	7044082
chrI	7058670	7059320
chrI	7064486	7065736
chrI	7072562	7073662
chrI	7073662	7073962
chrI	7073962	7074862
chrI	7079120	7080130
chrI	7106602	7106909
chrI	7115640	7117705
chrI	7125325	7126233
chrI	7138460	7139010
chrI	7167054	7168004
chrI	7173856	7174116
chrI	7174116	7176629
chrI	7176629	7177429
chrI	7181047	7182847
chrI	7188202	7188752
chrI	7192152	7192802
chrI	7198109	7202278
chrI	7203178	7204128
chrI	7209277	7210127
chrI	7210127	7210827
chrI	7211127	7211377
chrI	7212131	7212381
chrI	7216081	7217082
chrI	7265618	7266268
chrI	7266731	7267081
chrI	7271755	7272655
chrI	7273574	7274625
chrI	7293748	7294948
chrI	7332150	7333150
chrI	7333150	7334500
chrI	7338713	7339563
chrI	7339587	7343897
chrI	7354504	7355704
chrI	7361517	7362317
chrI	7362473	7366823
chrI	7367101	7370814
chrI	7371564	7372474
chrI	7372474	7373475
chrI	7376660	7377460
chrI	7380492	7382342
chrI	7382363	7382413
chrI	7382413	7382970
chrI	7382970	7384220
chrI	7387842	7388592
chrI	7390390	7390590
chrI	7391040	7391540
chrI	7391551	7391951
chrI	7391951	7393305
chrI	7393605	7394505
chrI	7395029	7397930
chrI	7398718	7398968
chrI	7404936	7405686
chrI	7405703	7406303
chrI	7406603	7406853
chrI	7407653	7408753
chrI	7426336	7427941
chrI	7428391	7429896
chrI	7430046	7430646
chrI	7435484	7438998
chrI	7439153	7442788
chrI	7448250	7449255
chrI	7479568	7480868
chrI	7480868	7481768
chrI	7482668	7482968
chrI	7489479	7489879
chrI	7489879	7491733
chrI	7509006	7510356
chrI	7514617	7515817
chrI	7542810	7545910
chrI	7573464	7574364
chrI	7575098	7575598
chrI	7597600	7597900
chrI	7609281	7613337
chrI	7670018	7670568
chrI	7687468	7690868
chrI	7714195	7718046
chrI	8057202	8057802
chrI	7863854	7864254
chrI	7747468	7748068
chrI	7748111	7748611
chrI	7749133	7750483
chrI	7752283	7754033
chrI	7754033	7754633
chrI	7754633	7755334
chrI	7755334	7756434
chrI	7756598	7760358
chrI	7760408	7762558
chrI	7762858	7763008
chrI	7764829	7765779
chrI	7770483	7770533
chrI	7770561	7771161
chrI	7790771	7791871
chrI	7792029	7793079
chrI	7793098	7793298
chrI	7794105	7795409
chrI	7795509	7797909
chrI	7798476	7800039
chrI	7802352	7802756
chrI	7803406	7804256
chrI	7830336	7831236
chrI	7860204	7860654
chrI	7864404	7864654
chrI	7865405	7866311
chrI	7867618	7868168
chrI	7874709	7874909
chrI	7874909	7875709
chrI	7875709	7875909
chrI	7876159	7876360
chrI	7876360	7877060
chrI	7877291	7877491
chrI	7877691	7878491
chrI	7879557	7881907
chrI	7882957	7883507
chrI	7883507	7884257
chrI	7884285	7884540
chrI	7888741	7889796
chrI	7890046	7890946
chrI	7890946	7891196
chrI	7891214	7891414
chrI	7894916	7895275
chrI	7899525	7900575
chrI	7903325	7904225
chrI	7904575	7904725
chrI	7946273	7946423
chrI	7951646	7951996
chrI	7952146	7953902
chrI	7954052	7954252
chrI	7954278	7954378
chrI	7954728	7955529
chrI	7968999	7969599
chrI	7993667	7994168
chrI	7994318	7995324
chrI	7995340	7995890
chrI	7999898	8000598
chrI	8000808	8001558
chrI	8001683	8002083
chrI	8002114	8003669
chrI	8009320	8011170
chrI	8011825	8012825
chrI	8012978	8014378
chrI	8029542	8030742
chrI	8046108	8049460
chrI	8260587	8260737
chrI	8260737	8261387
chrI	8100701	8101401
chrI	8101451	8101801
chrI	8102101	8103301
chrI	8119422	8119722
chrI	8119872	8121622
chrI	8121772	8122322
chrI	8122493	8123243
chrI	8123571	8124021
chrI	8131340	8131440
chrI	8133140	8133190
chrI	8133190	8133540
chrI	8134790	8135040
chrI	8135040	8136690
chrI	8136707	8137357
chrI	8137357	8137758
chrI	8138108	8138258
chrI	8138258	8139058
chrI	8139218	8139468
chrI	8148380	8148680
chrI	8192556	8193706
chrI	8194206	8194556
chrI	8195106	8195460
chrI	8196562	8198066
chrI	8201269	8201820
chrI	8201856	8202706
chrI	8202706	8203906
chrI	8224301	8224901
chrI	8226676	8228276
chrI	8228276	8232640
chrI	8232930	8235441
chrI	8240324	8242041
chrI	8245141	8245691
chrI	8245691	8246241
chrI	8246591	8246741
chrI	8246761	8246861
chrI	8247867	8248067
chrI	8248088	8248688
chrI	8250589	8251389
chrI	8258603	8259103
chrI	8259103	8259953
chrI	8260203	8260555
chrI	8261637	8262537
chrI	8262687	8263187
chrI	8263443	8264994
chrI	8265204	8266104
chrI	8269612	8271912
chrI	8273187	8274337
chrI	8276451	8279256
chrI	8279356	8279406
chrI	8280156	8283210
chrI	8283249	8285749
chrI	8304511	8306761
chrI	8307799	8308199
chrI	8309899	8311115
chrI	8311135	8312685
chrI	8350957	8351607
chrI	8352471	8352921
chrI	8382587	8383987
chrI	8386137	8387187
chrI	8391775	8391925
chrI	8393535	8394635
chrI	8410312	8410674
chrI	8449792	8450192
chrI	8450453	8450703
chrI	8451053	8451953
chrI	8451953	8453304
chrI	8457797	8459848
chrI	8460148	8461806
chrI	8461832	8461882
chrI	8494420	8495170
chrI	8498320	8498720
chrI	8498747	8498797
chrI	8499197	8499647
chrI	8500047	8503899
chrI	8503923	8505623
chrI	8512880	8514630
chrI	8561439	8561589
chrI	8561621	8562121
chrI	8564297	8564797
chrI	8567045	8567295
chrI	8567295	8567845
chrI	8567995	8568345
chrI	8568645	8568995
chrI	8569495	8570045
chrI	8570045	8570395
chrI	8631667	8632867
chrI	8633017	8633517
chrI	8633717	8634017
chrI	8682662	8683267
chrI	8715342	8717153
chrI	8717153	8717453
chrI	8717453	8718953
chrI	8719159	8719959
chrI	8719994	8720044
chrI	8723261	8723861
chrI	8749160	8751660
chrI	8777387	8778187
chrI	8783315	8784915
chrI	8785148	8785848
chrI	8789878	8791129
chrI	8810924	8812125
chrI	8852738	8853538
chrI	8855644	8855694
chrI	8856514	8857014
chrI	8857064	8858214
chrI	8858464	8861414
chrI	8864169	8864770
chrI	8865120	8866020
chrI	8866820	8867070
chrI	8867446	8868196
chrI	8920816	8922166
chrI	8926994	8928909
chrI	8934683	8935785
chrI	8935803	8938806
chrI	8984729	8987030
chrI	8987030	8987480
chrI	9016292	9016992
chrI	9017012	9017112
chrI	9017735	9018235
chrI	9018887	9020741
chrI	9035138	9037099
chrI	9038905	9040715
chrI	9046143	9046843
chrI	9053950	9054000
chrI	9051297	9051747
chrI	9051747	9053450
chrI	9053450	9053850
chrI	9054100	9055400
chrI	9056251	9058001
chrI	9075010	9075310
chrI	9086779	9089082
chrI	9089082	9089132
chrI	9096268	9096668
chrI	9096668	9098468
chrI	9121980	9122930
chrI	9148275	9149925
chrI	9168418	9169818
chrI	9172018	9172969
chrI	9172999	9173799
chrI	9192663	9193163
chrI	9184468	9186218
chrI	9186725	9188227
chrI	9188227	9188277
chrI	9188299	9190251
chrI	9190267	9190917
chrI	9190935	9191135
chrI	9191168	9191218
chrI	9193169	9193369
chrI	9193519	9194170
chrI	9194170	9194570
chrI	9195690	9198996
chrI	9199646	9199996
chrI	9199996	9201246
chrI	9201397	9201647
chrI	9201701	9202451
chrI	9202470	9203032
chrI	9203232	9203732
chrI	9204032	9205132
chrI	9205482	9205532
chrI	9206333	9209460
chrI	9210310	9212763
chrI	9213663	9213969
chrI	9214176	9214226
chrI	9214242	9214642
chrI	9214997	9216397
chrI	9216397	9216697
chrI	9216697	9217297
chrI	9218797	9219847
chrI	9242943	9244793
chrI	9266887	9267137
chrI	9267187	9267437
chrI	9268537	9268937
chrI	9268987	9270151
chrI	9274451	9275051
chrI	9275051	9276651
chrI	9276701	9278002
chrI	9278152	9278452
chrI	9278469	9280136
chrI	9317484	9317784
chrI	9319735	9319985
chrI	9320035	9320185
chrI	9320385	9320785
chrI	9322085	9322485
chrI	9322485	9323035
chrI	9326535	9326935
chrI	9326956	9327106
chrI	9327706	9328406
chrI	9328456	9328606
chrI	9328656	9330556
chrI	9330592	9331951
chrI	9344729	9344929
chrI	9344960	9345660
chrI	9358983	9359283
chrI	9359300	9360300
chrI	9373104	9376204
chrI	9376404	9376913
chrI	9376913	9377213
chrI	9377945	9379347
chrI	9383550	9384500
chrI	9385150	9385200
chrI	9385350	9386550
chrI	9386589	9386639
chrI	9400472	9402423
chrI	9402573	9403373
chrI	9403389	9403439
chrI	9403470	9404722
chrI	9424200	9425702
chrI	9425731	9429682
chrI	9433232	9435140
chrI	9439154	9441954
chrI	9446755	9449205
chrI	9454133	9454841
chrI	9456694	9457044
chrI	9459944	9464344
chrI	9464368	9466725
chrI	9473248	9474401
chrI	9477601	9479201
chrI	9479453	9481253
chrI	9481616	9482266
chrI	9501847	9502147
chrI	9523069	9525424
chrI	9525451	9526551
chrI	9539305	9540807
chrI	9543073	9544223
chrI	9544585	9545885
chrI	9546185	9547185
chrI	9547185	9558756
chrI	9560596	9562298
chrI	9567753	9568703
chrI	9570405	9574605
chrI	9597770	9598170
chrI	9598170	9598920
chrI	9684751	9685607
chrI	9686075	9686475
chrI	9698720	9699270
chrI	9699297	9700397
chrI	9702563	9704613
chrI	9704958	9705909
chrI	9708402	9709160
chrI	9725950	9726550
chrI	9726843	9728193
chrI	9732251	9735851
chrI	9736457	9736857
chrI	9739217	9739567
chrI	9747781	9748488
chrI	9748488	9749588
chrI	9760558	9762058
chrI	9762408	9762758
chrI	9765008	9766909
chrI	9766909	9768311
chrI	9797296	9797997
chrI	9814673	9816437
chrI	9829652	9831352
chrI	9838592	9840142
chrI	9840142	9840342
chrI	9840359	9840659
chrI	9840659	9842109
chrI	9842109	9842459
chrI	9842459	9843061
chrI	9848226	9848826
chrI	9848852	9848902
chrI	9849352	9850353
chrI	9851803	9853053
chrI	9854811	9860065
chrI	9869950	9870950
chrI	9907861	9911086
chrI	9911086	9921904
chrI	9940320	9941520
chrI	9941889	9944593
chrI	9962493	9965352
chrI	9971198	9971448
chrI	9971598	9971698
chrI	9972673	9973073
chrI	9983819	9984069
chrI	9986119	9986569
chrI	9988936	9989236
chrI	9989286	9989336
chrI	9989386	9989536
chrI	9997155	9997711
chrI	9997911	9998461
chrI	9998561	9998611
chrI	10000764	10001614
chrI	10009038	10012651
chrI	10031561	10031862
chrI	10031884	10033734
chrI	10035936	10036286
chrI	10036587	10037037
chrI	10037787	10041537
chrI	10057391	10058091
chrI	10058341	10058741
chrI	10058741	10060750
chrI	10061883	10062483
chrI	10066463	10067364
chrI	10074578	10075078
chrI	10075108	10075958
chrI	10094801	10096452
chrI	10096752	10100759
chrI	10101555	10102205
chrI	10102305	10103969
chrI	10116198	10116898
chrI	10116898	10117398
chrI	10123557	10123757
chrI	10133361	10134469
chrI	10146868	10147568
chrI	10147771	10148321
chrI	10153849	10153999
chrI	10154199	10154249
chrI	10154728	10155878
chrI	10175468	10176868
chrI	10236742	10238192
chrI	10247695	10249045
chrI	10249345	10250395
chrI	10250695	10253561
chrI	10253862	10254612
chrI	10259376	10260376
chrI	10260376	10263281
chrI	10296973	10297223
chrI	10298688	10299038
chrI	10327284	10328035
chrI	10360407	10361457
chrI	10366452	10367202
chrI	10368952	10369802
chrI	10405720	10408070
chrI	10490849	10491299
chrI	10493342	10493844
chrI	10494263	10495172
chrI	10496161	10498349
chrI	10500504	10501309
chrI	10505236	10505789
chrI	10505913	10506813
chrI	10508323	10508923
chrI	10513519	10514319
chrI	10515127	10515677
chrI	10515941	10516641
chrI	10516641	10517041
chrI	10526686	10527486
chrI	10537952	10538708
chrI	10542688	10543238
chrI	10565330	10565380
chrI	10581944	10583995
chrI	10593179	10593629
chrI	10689002	10692353
chrI	10692353	10692610
chrI	10692610	10693010
chrI	10700087	10700137
chrI	10700441	10700743
chrI	10749882	10750287
chrI	10751364	10753723
chrI	10750487	10751337
chrI	10753741	10757091
chrI	10757641	10762803
chrI	10765841	10770291
chrI	10770591	10771800
chrI	10771950	10772300
chrI	10830206	10830607
chrI	10838495	10839310
chrI	10865742	10865992
chrI	10866357	10866957
chrI	10874247	10874697
chrI	10874741	10874892
chrI	10925232	10926032
chrI	10988826	10989227
chrI	10991150	10991300
chrI	10991327	10991427
chrI	10992046	10992196
chrI	10992614	10992864
chrI	10993173	10993223
chrI	10993680	10993730
chrI	10993770	10994779
chrI	10996029	10996279
chrI	11001124	11001475
chrI	11002666	11002866
chrI	11002886	11003036
chrI	11013497	11013797
chrI	11014197	11014247
chrI	11014397	11014697
chrI	11085904	11086354
chrI	11084901	11084951
chrI	11085001	11085651
chrI	11085711	11085861
chrI	11089402	11091552
chrI	11091602	11093704
chrI	11093762	11093912
chrI	11094512	11095171
chrI	11096023	11096273
chrI	11096678	11098782
chrI	11098895	11098945
chrI	11099097	11099197
chrI	11099260	11099875
chrI	11099925	11101533
chrI	11101833	11102283
chrI	11102903	11103503
chrI	11104004	11104604
chrI	11105004	11106207
chrI	11106657	11107510
chrI	11107760	11108860
chrI	11109460	11109960
chrI	11110060	11110620
chrI	11111174	11111474
chrI	11112048	11112448
chrI	11112494	11112544
chrI	11123724	11124424
chrI	11124424	11124986
chrI	11127082	11127445
chrI	11131290	11131993
chrI	11132450	11132758
chrI	11196028	11199528
chrI	11212353	11213306
chrI	11518494	11519644
chrI	11519694	11519744
chrI	11519794	11521594
chrI	11529799	11530600
chrI	11552829	11553529
chrI	11553529	11553829
chrI	11554441	11554591
chrI	11555294	11555694
chrI	11557387	11557637
chrI	11557680	11557830
chrI	11558295	11558545
chrI	11592066	11592566
chrI	11592599	11592849
chrI	11594385	11594685
chrI	11594895	11595045
chrI	11595045	11595645
chrI	11595745	11595795
chrI	11595795	11595845
chrI	11596395	11596495
chrI	11596595	11596645
chrI	11667318	11669035
chrI	11669998	11673566
chrI	11772236	11772998
chrI	11773031	11773081
chrI	11778532	11779932
chrI	11780533	11782183
chrI	11782183	11782933
chrI	11786288	11787088
chrI	11789207	11790457
chrI	11791307	11792407
chrI	11803186	11803336
chrI	11803386	11803836
chrI	11804595	11805347
chrI	11839329	11839829
chrI	11840829	11840979
chrI	11841740	11842042
chrI	11842341	11842391
chrI	11842430	11842530
chrI	11842530	11843185
chrI	11843248	11843350
chrI	11843379	11843529
chrI	11876671	11878783
chrI	11978829	11979579
chrI	12043276	12043442
chrI	12044389	12045504
chrI	12045668	12046068
chrI	12094386	12095186
chrI	12170637	12170950
chrI	12171633	12172133
chrI	12172765	12173724
chrI	12175270	12175870
chrI	12176080	12176380
chrI	12177596	12178648
chrI	12221556	12221906
chrI	12221906	12221956
chrI	12222002	12222702
chrI	12232495	12232845
chrI	12522325	12522680
chrI	12522716	12523066
chrI	12523100	12524050
chrI	12524927	12525437
chrI	12570844	12573006
chrI	12679052	12679252
chrI	12682042	12682794
chrI	12722707	12723307
chrI	12764878	12765196
chrI	12811426	12811826
chrI	12812737	12813447
chrI	12813965	12815525
chrI	12815560	12815660
chrI	12844452	12844752
chrI	12845742	12846242
chrI	12846442	12846642
chrI	12848414	12848579
chrI	12987186	12989988
chrI	12992511	12993111
chrI	12993513	12994024
chrI	13002430	13003430
chrI	13009738	13011638
chrI	13036339	13036939
chrI	13032490	13035650
chrI	13035673	13035923
chrI	13035923	13036189
chrI	13037541	13038398
chrI	13038601	13038801
chrI	13039025	13039430
chrI	13040161	13040311
chrI	13040473	13041182
chrI	13041332	13041934
chrI	13042234	13042834
chrI	13042891	13042941
chrI	13058613	13059133
chrI	13059783	13060734
chrI	13061035	13061435
chrI	13417228	13417678
chrI	13280997	13281502
chrI	13291007	13291608
chrI	13291637	13291687
chrI	13297061	13297661
chrI	13297711	13298063
chrI	13319320	13319828
chrI	13320536	13320736
chrI	13321551	13321851
chrI	13323781	13324181
chrI	13324231	13324981
chrI	13325036	13325336
chrI	13337816	13338166
chrI	13348631	13349481
chrI	13350524	13351981
chrI	13367144	13367294
chrI	13367604	13367804
chrI	13368067	13368922
chrI	13368972	13369522
chrI	13369572	13371527
chrI	13371553	13372604
chrI	13373516	13374119
chrI	13374119	13374369
chrI	13376419	13377319
chrI	13395965	13396015
chrI	13396045	13396595
chrI	13396624	13396674
chrI	13399492	13400305
chrI	13401110	13401762
chrI	13416878	13417178
chrI	13417878	13418428
chrI	13418428	13418528
chrI	13418565	13418917
chrI	13420730	13421230
chrI	13493366	13494320
chrI	13494320	13494420
chrI	13494446	13494496
chrI	13495069	13495669
chrI	13495870	13496522
chrI	13496772	13497022
chrI	13498124	13498374
chrI	13498374	13498924
chrI	13498924	13499681
chrI	13500231	13500531
chrI	13500951	13501301
chrI	13502386	13502536
chrI	13502956	13506064
chrI	13508617	13509467
chrI	13649355	13649656
chrI	13652036	13652236
chrI	13687100	13687450
chrI	13687450	13687759
chrI	13687831	13687931
chrI	13688592	13689256
chrI	13689556	13689806
chrI	13690915	13691265
chrI	13842316	13843016
chrI	14071587	14071737
chrI	14025323	14025673
chrI	14025673	14026279
chrI	14026279	14026329
chrI	14026357	14026407
chrI	14026449	14026749
chrI	14026749	14026949
chrI	14026949	14027099
chrI	14027099	14028499
chrI	14029249	14029949
chrI	14058370	14058720
chrI	14066850	14068263
chrI	14068736	14069191
chrI	14069929	14070179
chrI	14070829	14071487
chrI	14071761	14071811
chrI	14071874	14072124
chrI	14072150	14072303
chrI	14072303	14072453
chrI	14072496	14072546
chrI	14072764	14073916
chrI	14074266	14074818
chrI	14133602	14134016
chrI	14134016	14134426
chrI	14134442	14135142
chrI	14135842	14136292
chrI	14136342	14136492
chrI	14136510	14136622
chrI	14136647	14137456
chrI	14137456	14137957
chrI	14137957	14138368
chrI	14138368	14140369
chrI	14140387	14140837
chrI	14140837	14141295
chrI	14141599	14142524
chrI	14142565	14142715
chrI	14142746	14143355
chrI	14143405	14143555
chrI	14144068	14144118
chrI	14144168	14146070
chrI	14146092	14146842
chrI	14146859	14146959
chrI	14147016	14147668
chrI	14178550	14179404
chrI	14179472	14180640
chrI	14181527	14181577
chrI	14181628	14181930
chrI	14191216	14191716
chrI	14276324	14276374
chrI	14230653	14230903
chrI	14230903	14231554
chrI	14244173	14244834
chrI	14244861	14245115
chrI	14260890	14261390
chrI	14261704	14262456
chrI	14275170	14275529
chrI	14275794	14275844
chrI	14276644	14276794
chrI	14276818	14276868
chrI	14277968	14278421
chrI	14320282	14321833
chrI	14323533	14323883
chrI	14343897	14343947
chrI	14343997	14345648
chrI	14346684	14346934
chrI	14384468	14385218
chrI	14386957	14387207
chrI	14389057	14389707
chrI	14389908	14390058
chrI	14390108	14390408
chrI	14391361	14391811
chrI	14392013	14392613
chrI	14464082	14464284
chrI	14464309	14464560
chrI	14520348	14520998
chrI	14522439	14522689
chrI	14523761	14524111
chrI	14524111	14524561
chrI	14524595	14524995
chrI	14525020	14525270
chrI	14525447	14527297
chrI	14527347	14527397
chrI	14530667	14533478
chrI	14533781	14533981
chrI	14533981	14534031
chrI	14534131	14534931
chrI	14535231	14535581
chrI	14535631	14535681
chrI	14535731	14536181
chrI	14607282	14607632
chrI	14609116	14609467
chrI	14611440	14611740
chrI	14612702	14613103
chrI	14615585	14615835
chrI	14628413	14628763
chrI	14621366	14621816
chrI	14621816	14622225
chrI	14625580	14626990
chrI	14627090	14628390
chrI	14628913	14630363
chrI	14630763	14631263
chrI	14691271	14691831
chrI	14716898	14717459
chrI	14764520	14764570
chrI	14764670	14765570
chrI	14765620	14765670
chrI	14765720	14765770
chrI	14765820	14767278
chrI	14767478	14768331
chrI	14768831	14769781
chrI	14807214	14810315
chrI	14832415	14832865
chrI	14833115	14836315
chrI	14880181	14882631
chrI	14898307	14900964
chrI	14913442	14914042
chrI	14919332	14919882
chrI	14920182	14921838
chrI	14922088	14923089
chrI	14923089	14923689
chrI	14923689	14926213
chrI	14926213	14926613
chrI	14926663	14926863
chrI	14926913	14928972
chrI	14929187	14929337
chrI	14929427	14931027
chrI	14931480	14932081
chrI	14932100	14935762
chrI	14935785	14937135
chrI	14937155	14938705
chrI	14938723	14942676
chrI	14942926	14944587
chrI	14944587	14944787
chrI	14945049	14945499
chrI	14945515	14945615
chrI	14945665	14949270
chrI	14951171	14951871
chrI	14953842	14954242
chrI	14956893	14957943
chrI	14967191	14968191
chrI	14975415	14975870
chrI	14975870	14976620
chrII	1550	1950
chrII	6659	8312
chrII	22531	23281
chrII	34021	34471
chrII	37021	37371
chrII	61245	63245
chrII	71839	74589
chrII	75089	76289
chrII	76339	79589
chrII	82247	83603
chrII	84415	86070
chrII	86070	86726
chrII	102539	103991
chrII	108357	109457
chrII	111407	113657
chrII	122975	123625
chrII	132541	134492
chrII	160351	162451
chrII	163451	163951
chrII	175071	175621
chrII	177083	179637
chrII	186963	187163
chrII	194396	195096
chrII	202806	203806
chrII	200903	202556
chrII	521418	521868
chrII	300728	301479
chrII	301630	302736
chrII	304896	305696
chrII	306048	306853
chrII	310474	310524
chrII	310624	310674
chrII	310724	310774
chrII	311124	311174
chrII	311274	311374
chrII	311424	311624
chrII	311674	312224
chrII	312424	314428
chrII	314428	314578
chrII	314628	314828
chrII	319390	319940
chrII	322808	323108
chrII	323108	324260
chrII	324579	325583
chrII	325606	325656
chrII	325656	326518
chrII	328106	328607
chrII	332579	334329
chrII	334880	335330
chrII	335763	337780
chrII	353979	354179
chrII	354480	354880
chrII	355080	355730
chrII	356202	356502
chrII	360128	360337
chrII	361130	361480
chrII	361630	362194
chrII	367685	368385
chrII	369087	369187
chrII	369218	369518
chrII	369553	370605
chrII	371545	371895
chrII	372660	373462
chrII	373712	374362
chrII	399416	400624
chrII	401194	402955
chrII	440831	441181
chrII	511189	512590
chrII	512653	513153
chrII	513303	514003
chrII	514040	514190
chrII	514688	515038
chrII	515947	516907
chrII	534652	535102
chrII	535152	535252
chrII	544524	545124
chrII	546638	546989
chrII	548479	549329
chrII	550279	550579
chrII	550909	551159
chrII	552409	553912
chrII	572226	572626
chrII	572644	572744
chrII	573013	573563
chrII	574064	574314
chrII	574314	574714
chrII	600735	601241
chrII	601317	601867
chrII	602898	603059
chrII	621156	621556
chrII	622513	622963
chrII	623063	623163
chrII	623263	623517
chrII	625358	625508
chrII	625526	625826
chrII	625846	626596
chrII	626596	626896
chrII	713707	714157
chrII	714457	714857
chrII	715057	716307
chrII	716473	717673
chrII	718273	718983
chrII	723273	723323
chrII	723340	723540
chrII	747573	747773
chrII	757457	757657
chrII	757683	758636
chrII	758661	759467
chrII	759496	762058
chrII	762093	762193
chrII	762245	762595
chrII	762615	762715
chrII	763021	763421
chrII	763861	764361
chrII	764388	765345
chrII	770435	770938
chrII	771897	772097
chrII	774099	774299
chrII	775077	775577
chrII	849020	849320
chrII	888469	888769
chrII	913795	913945
chrII	940933	941183
chrII	1091823	1092327
chrII	1099972	1100923
chrII	1138696	1139046
chrII	1140999	1141453
chrII	1141482	1142832
chrII	1142890	1142940
chrII	1143178	1143578
chrII	1202640	1202997
chrII	1197740	1198143
chrII	1199977	1200281
chrII	1200466	1200766
chrII	1201311	1202311
chrII	1202561	1202611
chrII	1203628	1204329
chrII	1204579	1205991
chrII	1205991	1206141
chrII	1206247	1206297
chrII	1206354	1206604
chrII	1206755	1208005
chrII	1208005	1208305
chrII	1208351	1208501
chrII	1208558	1209008
chrII	1209874	1210077
chrII	1210361	1210621
chrII	1210621	1210671
chrII	1210704	1211111
chrII	1211362	1212118
chrII	1212136	1213387
chrII	1213537	1213937
chrII	1213962	1214665
chrII	1214690	1214940
chrII	1214982	1216083
chrII	1216347	1217716
chrII	1217733	1219333
chrII	1219349	1219449
chrII	1219449	1219549
chrII	1219586	1219686
chrII	1219686	1221047
chrII	1221247	1221551
chrII	1221592	1221942
chrII	1222993	1223304
chrII	1223354	1223404
chrII	1341189	1341489
chrII	1233149	1233349
chrII	1237408	1237908
chrII	1238158	1239217
chrII	1239267	1241867
chrII	1242217	1242917
chrII	1244628	1245183
chrII	1246251	1246751
chrII	1246951	1248012
chrII	1248614	1249014
chrII	1249014	1249164
chrII	1323771	1324473
chrII	1324510	1325173
chrII	1325968	1326118
chrII	1326153	1326353
chrII	1326446	1326496
chrII	1337909	1338065
chrII	1338115	1338365
chrII	1340938	1341138
chrII	1341502	1341802
chrII	1341831	1341881
chrII	1342081	1342181
chrII	1342278	1342378
chrII	1342428	1342478
chrII	1343412	1343662
chrII	1343662	1343812
chrII	1343868	1344118
chrII	1344417	1345372
chrII	1503441	1504950
chrII	1519225	1519425
chrII	1519917	1520067
chrII	1520131	1520331
chrII	1529791	1530141
chrII	1530205	1530605
chrII	1532715	1533015
chrII	1533040	1533240
chrII	2194513	2197920
chrII	2198270	2198470
chrII	2319371	2320521
chrII	2335756	2336356
chrII	2421540	2421840
chrII	2441836	2442858
chrII	2502655	2502855
chrII	2452395	2452995
chrII	2453245	2454795
chrII	2455145	2455695
chrII	2488716	2489016
chrII	2972530	2972641
chrII	2647035	2647485
chrII	2649135	2649285
chrII	2649335	2649385
chrII	2649541	2649941
chrII	2726697	2726747
chrII	2726815	2727266
chrII	2728295	2728545
chrII	2729147	2729347
chrII	2729347	2730606
chrII	2734576	2734776
chrII	2734776	2735641
chrII	2735641	2735791
chrII	2735891	2735941
chrII	2748573	2749725
chrII	2786772	2787072
chrII	2800871	2801321
chrII	2801521	2802071
chrII	2802225	2803526
chrII	2804296	2804446
chrII	2805349	2806199
chrII	2807501	2808205
chrII	2809460	2809610
chrII	2831279	2831679
chrII	2832640	2832890
chrII	2832890	2835211
chrII	2853779	2854079
chrII	2855229	2855479
chrII	2855479	2855779
chrII	2855779	2856638
chrII	2856788	2857441
chrII	2860091	2860341
chrII	2860441	2861057
chrII	2921352	2921402
[truncated: 9,823 more rows]

## Sheet: Enhancer_domains_dist
Distal enhancer domains
chrI	34359	37021
chrI	37071	37121
chrI	37621	37671
chrI	37721	37771
chrI	37821	38321
chrI	38501	38551
chrI	38657	39407
chrI	276371	276921
chrI	396464	396664
chrI	430129	430179
chrI	430199	430549
chrI	435443	438953
chrI	439003	441103
chrI	543200	543612
chrI	543662	543712
chrI	543762	545783
chrI	545815	545865
chrI	546138	546288
chrI	546662	546862
chrI	547137	547737
chrI	547787	547987
chrI	548011	548564
chrI	548714	548864
chrI	548901	549151
chrI	849341	849792
chrI	849892	850395
chrI	1717341	1717541
chrI	1718293	1718443
chrI	1718493	1718643
chrI	2021225	2021525
chrI	2021821	2021871
chrI	2022012	2022112
chrI	2022132	2022282
chrI	2022304	2022504
chrI	2022554	2023006
chrI	2023264	2023617
chrI	2023717	2023867
chrI	2023967	2024267
chrI	2024367	2024521
chrI	2126482	2126732
chrI	2155271	2155371
chrI	2155388	2156138
chrI	4224862	4225112
chrI	4313550	4315653
chrI	4474788	4475488
chrI	4476389	4476739
chrI	5369369	5369419
chrI	5369471	5369571
chrI	7085932	7086282
chrI	7547263	7548015
chrI	7548465	7550519
chrI	7660797	7662347
chrI	7711394	7714195
chrI	9092398	9092548
chrI	9114473	9116237
chrI	9296288	9296338
chrI	9496297	9497547
chrI	9944943	9945743
chrI	10282100	10282400
chrI	10282703	10283315
chrI	10283336	10284348
chrI	10747877	10748427
chrI	11136441	11137045
chrI	11137095	11137645
chrI	11190653	11190703
chrI	11190803	11191303
chrI	11192769	11193076
chrI	11194227	11195728
chrI	11201540	11201640
chrI	11658087	11658687
chrI	11660837	11661288
chrI	11661882	11662884
chrI	11663319	11663869
chrI	11793557	11793757
chrI	11793789	11794997
chrI	11869863	11871113
chrI	11871163	11871563
chrI	11871613	11871663
chrI	11871713	11872663
chrI	11872913	11873013
chrI	11873037	11873637
chrI	11873687	11873737
chrI	11874087	11874637
chrI	11874887	11875237
chrI	11933977	11935027
chrI	12546906	12547256
chrI	12547556	12548656
chrI	12576074	12576424
chrI	12676907	12676957
chrI	12876236	12876386
chrI	13005635	13006785
chrI	13028316	13031940
chrII	157650	158900
chrII	159351	159601
chrII	1089482	1090332
chrII	1189519	1192132
chrII	2439067	2439767
chrII	2439998	2440656
chrII	4290379	4290979
chrII	4291757	4292607
chrII	4507812	4508615
chrII	5017845	5018945
chrII	5018970	5020070
chrII	5020673	5021073
chrII	5046696	5047796
chrII	5882081	5882881
chrII	7390582	7390982
chrII	9493229	9493479
chrII	9497121	9497421
chrII	9986521	9988136
chrII	9988436	9988986
chrII	11636887	11637640
chrII	11734753	11734953
chrII	11735518	11736274
chrII	11736726	11737276
chrII	12688092	12688542
chrII	12689044	12689094
chrII	12689161	12689661
chrII	12690711	12691912
chrII	13189147	13189854
chrII	13189955	13190055
chrII	13190105	13190705
chrII	13190858	13191358
chrII	13191409	13191459
chrII	13335860	13336460
chrII	13336510	13336560
chrII	13336610	13336710
chrII	14040460	14043610
chrII	14043810	14044760
chrII	14045162	14046966
chrII	14050039	14050089
chrII	14050349	14051449
chrII	14567475	14567975
chrII	14821408	14822059
chrII	14822109	14822259
chrII	14822286	14822336
chrII	15074784	15074984
chrII	15190478	15190678
chrII	15190778	15191037
chrII	15191055	15191505
chrII	15192055	15194570
chrII	15200212	15200612
chrII	15201020	15201823
chrII	15202723	15203073
chrII	15203322	15204072
chrIII	25599	25949
chrIII	25967	26367
chrIII	26717	26867
chrIII	26884	27487
chrIII	28295	29697
chrIII	32967	33528
chrIII	535584	535734
chrIII	535785	536085
chrIII	1228499	1228749
chrIII	1230121	1231338
chrIII	1429740	1430040
chrIII	2871889	2872689
chrIII	2872706	2873006
chrIII	3031102	3031202
chrIII	3031252	3032002
chrIII	3676511	3676971
chrIII	3680537	3681387
chrIII	3695316	3695566
chrIII	3898106	3898606
chrIII	3976023	3979255
chrIII	4118851	4119502
chrIII	4239064	4239764
chrIII	5201469	5202119
chrIII	5421119	5421878
chrIII	5421915	5422265
chrIII	5422967	5423288
chrIII	5426200	5426800
chrIII	5686495	5687199
chrIII	5897579	5898129
chrIII	5898531	5899381
chrIII	5899692	5900492
chrIII	5982772	5983172
chrIII	6075911	6076462
chrIII	6077127	6077377
chrIII	6304009	6304209
chrIII	6661053	6661203
chrIII	6661303	6661353
chrIII	7235991	7236591
chrIII	7236646	7236796
chrIII	7236896	7236946
chrIII	7237096	7237146
chrIII	7237303	7237453
chrIII	8126064	8126664
chrIII	8988393	8988943
chrIII	9696785	9697085
chrIII	9849599	9849812
chrIII	12132254	12132904
chrIII	12134481	12135031
chrIII	12136998	12137748
chrIII	12577248	12577548
chrIII	12578748	12578948
chrIII	12579148	12579803
chrIII	12581266	12581366
chrIII	12581382	12581482
chrIII	12663971	12664221
chrIII	12664471	12664671
chrIII	12664715	12665622
chrIII	12665672	12665722
chrIII	12665772	12665822
chrIII	12665872	12665972
chrIII	12666022	12666072
chrIII	12667505	12667805
chrIII	12667855	12668405
chrIII	13697204	13699516
chrIII	13699541	13700291
chrIV	82276	82526
chrIV	84576	84776
chrIV	129283	130593
chrIV	130643	130693
chrIV	130743	130843
chrIV	411913	412463
chrIV	412663	412713
chrIV	660185	660835
chrIV	8091136	8091999
chrIV	8779741	8781591
chrIV	8950837	8951237
chrIV	8951745	8952145
chrIV	9719975	9720399
chrIV	9720423	9723192
chrIV	11363485	11363835
chrIV	12618057	12618357
chrIV	12618407	12618607
chrIV	12803028	12803328
chrIV	12803375	12803575
chrIV	12831810	12834317
chrIV	12842872	12843172
chrIV	13312643	13312893
chrIV	13312993	13313043
chrV	10342	11006
chrV	15053	15153
chrV	15208	15258
chrV	15308	15859
chrV	15909	15959
chrV	15977	17596
chrV	17746	18549
chrV	18599	18849
chrV	971913	972368
chrV	974621	974971
chrV	976508	977010
chrV	977310	977610
chrV	977660	978268
chrV	978318	978418
chrV	978468	979319
chrV	979583	979933
chrV	979983	980183
chrV	980204	980654
chrV	4193060	4193610
chrV	4491305	4491766
chrV	4492416	4495367
chrV	4495391	4495741
chrV	4551601	4551701
chrV	4551720	4551970
chrV	4552020	4552280
chrV	4809406	4809506
chrV	5221928	5222378
chrV	5222869	5223370
chrV	6230080	6231230
chrV	6725512	6725562
chrV	6725612	6725726
chrV	10867362	10868912
chrV	10869220	10870470
chrV	10870723	10871023
chrV	10871873	10872173
chrV	12534140	12534440
chrV	13393173	13393873
chrV	13758082	13758688
chrV	14493708	14494058
chrV	15662339	15663089
chrV	17859402	17859802
chrV	19352033	19353045
chrV	19353065	19353115
chrV	19358069	19358269
chrV	20413555	20413705
chrV	20413754	20413804
chrV	20414627	20417836
chrV	20417865	20420477
chrV	20420927	20421177
chrV	20422690	20423400
chrV	20465980	20466539
chrV	20466777	20466827
chrV	20777229	20777579
chrX	1243609	1244113
chrX	2589134	2589796
chrX	2800602	2800652
chrX	4188341	4188641
chrX	4663415	4664015
chrX	5773232	5774306
chrX	6028261	6029411
chrX	7286058	7286578
chrX	7813804	7814654
chrX	8565241	8565791
chrX	8658792	8659242
chrX	9549594	9549894
chrX	10024700	10025450
chrX	10635456	10636656
chrX	10639168	10640719
chrX	10641080	10642567
chrX	10685936	10687086
chrX	11289819	11290619
chrX	12208153	12208607
chrX	12445763	12447413
chrX	12671010	12671660
chrX	13042310	13042510
chrX	13171708	13172163
chrX	13380552	13381454
chrX	14839835	14840735
chrX	15555313	15556031
chrX	15566042	15566753
chrX	15705890	15706290
chrX	16130847	16131750
chrX	16131950	16133952
chrX	16150348	16152498
chrX	16152648	16153439
chrX	16352244	16353046
chrX	16959971	16960830
chrX	16992909	16993059
chrX	17032166	17032366
chrX	17032766	17033416
chrX	17510180	17510330
chrX	17511080	17512893
chrI	269973	270373
chrI	270402	270602
chrI	274655	276371
chrI	427022	427322
chrI	427372	428422
chrI	429679	430129
chrI	430549	431549
chrI	431899	431999
chrI	432299	432349
chrI	432399	433203
chrI	433253	433453
chrI	433503	434003
chrI	434208	434908
chrI	2024521	2024876
chrI	2153888	2154338
chrI	2154372	2154675
chrI	2970209	2970309
chrI	2970329	2971279
chrI	2971331	2971434
chrI	3674222	3675278
chrI	3843525	3843675
chrI	3957711	3958162
chrI	3958512	3959012
chrI	3992271	3992921
chrI	4033276	4034128
chrI	4217776	4220877
chrI	4221158	4221259
chrI	4221509	4223660
chrI	4224212	4224862
chrI	4225112	4225212
chrI	4225229	4226129
chrI	4226496	4228050
chrI	4313450	4313550
chrI	4315653	4316053
chrI	4475888	4476239
chrI	4476739	4477839
chrI	5390601	5391561
chrI	5392265	5392915
chrI	5699578	5700337
chrI	6116685	6117637
chrI	6277091	6277441
chrI	6333008	6333658
chrI	6334008	6340427
chrI	6394176	6397688
chrI	6397939	6398853
chrI	6962791	6966151
chrI	7197609	7198109
chrI	7410027	7410777
chrI	7410805	7411664
chrI	7411981	7413534
chrI	7413576	7414927
chrI	7415212	7415662
chrI	7415862	7416663
chrI	7417075	7417275
chrI	7417293	7419743
chrI	7468827	7469283
chrI	7469314	7469564
chrI	7550519	7550969
chrI	7551022	7551572
chrI	7660465	7660765
chrI	7662347	7664097
chrI	7718546	7718796
chrI	8787148	8787548
chrI	9296338	9300555
chrI	9303031	9303635
chrI	9682974	9683424
chrI	9801850	9802202
chrI	9802952	9804666
chrI	9804986	9806813
chrI	9825332	9825682
chrI	9836539	9837639
chrI	10064155	10064205
chrI	10282400	10282703
chrI	10284348	10284803
chrI	10284819	10287082
chrI	10584763	10585863
chrI	10746103	10746153
chrI	10746211	10747827
chrI	10777078	10777785
chrI	11193076	11193427
chrI	11661665	11661879
chrI	11662884	11663034
chrI	11663869	11663969
chrI	11664214	11664264
chrI	11664847	11665147
chrI	11666038	11666297
chrI	11674331	11674481
chrI	11794997	11795247
chrI	11933627	11933977
chrI	11935027	11935947
chrI	11936147	11936247
chrI	12179255	12179405
chrI	12546306	12546906
chrI	12547256	12547556
chrI	12676407	12676907
chrI	12767672	12767972
chrI	12768975	12769639
chrI	13025375	13025925
chrI	13025953	13026003
chrI	13026674	13026936
chrI	13026953	13027611
chrI	13028029	13028179
chrI	13028209	13028309
chrI	14802641	14804691
chrI	14844670	14844870
chrI	14902382	14902532
chrI	14902551	14903603
chrI	14903953	14904503
chrI	14970886	14971986
chrI	14972386	14973788
chrII	1087736	1087786
chrII	1087815	1088997
chrII	1089032	1089482
chrII	1161183	1161383
chrII	1161414	1161464
chrII	1186962	1187513
chrII	1192132	1192432
chrII	1192490	1192690
chrII	1192744	1192844
chrII	1193592	1194249
chrII	2431855	2432105
chrII	2435521	2435872
chrII	2436872	2437072
chrII	2437272	2437772
chrII	2438012	2438212
chrII	2438254	2439067
chrII	2439767	2439867
chrII	4455409	4456409
chrII	4506662	4507512
chrII	4508615	4509315
chrII	4568257	4568657
chrII	4569310	4570410
chrII	4640132	4640382
chrII	4640797	4641248
chrII	5045896	5046696
chrII	5047796	5047946
chrII	5298701	5304948
chrII	5321420	5324926
chrII	5325130	5325482
chrII	5325520	5326121
chrII	7084419	7085169
chrII	7141618	7142069
chrII	7336649	7337299
chrII	7405067	7405117
chrII	7419785	7420185
chrII	7800936	7801486
chrII	7801536	7801586
chrII	7949747	7949897
chrII	8096063	8096764
chrII	8096814	8096864
chrII	8587292	8589442
chrII	8795911	8797016
chrII	9079189	9079389
chrII	9392919	9393369
chrII	9491917	9493229
chrII	9493479	9494429
chrII	9494462	9495012
chrII	9495030	9497048
chrII	9497071	9497121
chrII	9497421	9498784
chrII	9499245	9500395
chrII	9727072	9727372
chrII	9983288	9984091
chrII	9984171	9984221
chrII	9984245	9984295
chrII	9984477	9985678
chrII	9985706	9985756
chrII	9986021	9986521
chrII	9988136	9988436
chrII	10019067	10019117
chrII	10019167	10019217
chrII	10019267	10020181
chrII	10021131	10021881
chrII	10021898	10022148
chrII	10203713	10205117
chrII	10373482	10374282
chrII	10526840	10527590
chrII	10609679	10610179
chrII	10610479	10610829
chrII	10963694	10964294
chrII	11734453	11734753
chrII	11734964	11735518
chrII	11736274	11736726
chrII	11737276	11737876
chrII	11937530	11937833
chrII	11938633	11939185
chrII	12665491	12665641
chrII	12665691	12666041
chrII	12950351	12950503
chrII	12960305	12960855
chrII	12961205	12962455
chrII	12980761	12981011
chrII	12984366	12985966
chrII	13052841	13053752
chrII	13053783	13053983
chrII	13055471	13055571
chrII	13170490	13171390
chrII	13173110	13173610
chrII	13475365	13475415
chrII	13475465	13475515
chrII	13475565	13475615
chrII	14027110	14027660
chrII	14044760	14045162
chrII	14047418	14048675
chrII	14049022	14049422
chrII	14049522	14049572
chrII	14049622	14049672
chrII	14049722	14050022
chrII	14195565	14196015
chrII	14415475	14416375
chrII	14567975	14568325
chrII	14568341	14569141
chrII	14569180	14569931
chrII	14645825	14645875
chrII	14820307	14821408
chrII	14822336	14823739
chrII	14823989	14824798
chrII	14965763	14966776
chrII	15189532	15189735
chrII	15189774	15190474
chrII	15199162	15199312
chrII	15199812	15199862
chrII	15200612	15201020
chrII	15204272	15204738
chrIII	27487	27946
chrIII	29697	29997
chrIII	30069	30369
chrIII	30585	31351
chrIII	31904	32304
chrIII	32817	32967
chrIII	548381	549234
chrIII	655922	656272
chrIII	656295	656962
chrIII	669989	670039
chrIII	670055	672713
chrIII	1227692	1227992
chrIII	2905471	2905921
chrIII	2906171	2906921
chrIII	2907798	2908102
chrIII	2977832	2977982
chrIII	2978032	2978182
chrIII	2978232	2978282
chrIII	2978332	2979642
chrIII	2979675	2980383
chrIII	3162296	3162697
chrIII	3162734	3162784
chrIII	3811634	3811834
chrIII	3897753	3898106
chrIII	3898606	3899756
chrIII	3979825	3979975
chrIII	3979993	3980043
chrIII	4101094	4101444
chrIII	4112464	4112964
chrIII	4113416	4114622
chrIII	4114639	4114689
chrIII	4115877	4118684
chrIII	4118701	4118851
chrIII	4238056	4238356
chrIII	4238864	4239064
chrIII	4239764	4239964
chrIII	4329612	4330862
chrIII	5335444	5335794
chrIII	5338855	5339605
chrIII	5422265	5422415
chrIII	5422667	5422967
chrIII	5423588	5425494
chrIII	5425510	5425560
chrIII	5426000	5426200
chrIII	5426800	5427400
chrIII	5428000	5428661
chrIII	5687199	5687399
chrIII	5687549	5687699
chrIII	5810613	5811013
chrIII	5898129	5898531
chrIII	5900495	5901900
chrIII	6074216	6074616
chrIII	6074966	6075323
chrIII	6075509	6075759
chrIII	6076462	6076812
chrIII	6077554	6077854
chrIII	6110131	6110631
chrIII	6304209	6304509
chrIII	6329365	6329915
chrIII	6329936	6330186
chrIII	6400626	6404228
chrIII	6641044	6642844
chrIII	6643115	6643915
chrIII	6645116	6646088
chrIII	6646108	6646858
chrIII	6646885	6648285
chrIII	6649135	6649385
chrIII	6653689	6655889
chrIII	6656439	6658139
chrIII	6658489	6659539
chrIII	6661353	6661553
chrIII	6661653	6661703
chrIII	6662053	6662153
chrIII	6662253	6662403
chrIII	6662453	6662503
chrIII	6662618	6662668
chrIII	6662770	6662920
chrIII	6662970	6663070
chrIII	7117303	7117503
chrIII	7322178	7322828
chrIII	7322878	7322928
chrIII	7397241	7397591
chrIII	7676251	7676351
chrIII	7676451	7676651
chrIII	7676751	7676901
chrIII	7676951	7677001
chrIII	7677101	7677351
chrIII	7677401	7677501
chrIII	7677551	7677701
chrIII	7677751	7677951
chrIII	7678004	7678054
chrIII	7852348	7852598
chrIII	7959786	7959886
chrIII	8175725	8175975
chrIII	8176000	8176100
chrIII	8601137	8601737
chrIII	8645372	8646122
chrIII	8646172	8646372
chrIII	8646414	8646764
chrIII	8656248	8656648
chrIII	8656698	8656748
chrIII	8879553	8879953
chrIII	8987443	8988393
chrIII	9030447	9030797
chrIII	9031547	9031897
chrIII	9031925	9032425
chrIII	9270504	9271754
chrIII	9272054	9272655
chrIII	9272683	9272933
chrIII	9279694	9280400
chrIII	9280424	9280524
chrIII	9281982	9282382
chrIII	9643191	9644141
chrIII	9660966	9661666
chrIII	9970948	9972153
chrIII	9972169	9972819
chrIII	10133641	10134941
chrIII	10359363	10360877
chrIII	10376071	10378578
chrIII	10577011	10578375
chrIII	10578391	10578541
chrIII	10579691	10581954
chrIII	10582356	10583726
chrIII	12132904	12133304
chrIII	12133504	12134004
chrIII	12135535	12135935
chrIII	12135957	12136107
chrIII	12136793	12136843
chrIII	12136865	12136915
chrIII	12136948	12136998
chrIII	12138306	12138656
chrIII	12142666	12142716
chrIII	12142740	12142790
chrIII	12143489	12143639
chrIII	12145005	12145562
chrIII	12145612	12145762
chrIII	12146068	12146568
chrIII	12581882	12582032
chrIII	12582079	12582479
chrIII	12583251	12583451
chrIII	12583751	12583851
chrIII	12583879	12583929
chrIII	13696347	13697204
chrIV	50895	51045
chrIV	82526	82726
chrIV	304046	304346
chrIV	304882	305182
chrIV	305382	305632
chrIV	661235	661592
chrIV	661636	661936
chrIV	662782	663032
chrIV	709337	709687
chrIV	712428	712978
chrIV	4555678	4556128
chrIV	4556429	4559550
chrIV	4642907	4644257
chrIV	4644757	4646065
chrIV	8035987	8036937
chrIV	8037138	8038188
chrIV	8038238	8038338
chrIV	8091999	8094399
chrIV	8094599	8096949
chrIV	8249293	8249993
chrIV	8315007	8316507
chrIV	8316549	8319854
chrIV	8582411	8582661
chrIV	8583011	8583211
chrIV	8583511	8583861
chrIV	8940432	8941532
chrIV	8941563	8943763
chrIV	8944266	8944926
chrIV	8950631	8950837
chrIV	8951237	8951745
chrIV	9056892	9056942
chrIV	9870624	9871874
chrIV	10061523	10061923
chrIV	10508302	10508502
chrIV	10519680	10520334
chrIV	10742824	10743124
chrIV	10805604	10806004
chrIV	10970580	10971530
chrIV	11762524	11762674
chrIV	11764686	11766189
chrIV	12247382	12247432
chrIV	12247482	12247682
chrIV	12247882	12247932
chrIV	12248032	12248132
chrIV	12248486	12248536
chrIV	12249211	12249361
chrIV	12618607	12618908
chrIV	12633870	12635676
chrIV	12635726	12635826
chrIV	12635886	12636686
chrIV	12801676	12802376
chrIV	12803575	12803825
chrIV	12841801	12842660
chrIV	12843172	12844029
chrIV	13321825	13322125
chrV	90340	90655
chrV	92278	92984
chrV	95218	95618
chrV	99767	100367
chrV	153477	153527
chrV	259548	259598
chrV	259616	259766
chrV	975921	976171
chrV	3446745	3447545
chrV	3447906	3448456
chrV	3448843	3449243
chrV	3449778	3451341
chrV	3451640	3453302
chrV	4029689	4030039
chrV	4155127	4155989
chrV	4489488	4490755
chrV	4491105	4491305
chrV	4491766	4492416
chrV	4550843	4551193
chrV	4640493	4640693
chrV	4807427	4807627
chrV	4807644	4807794
chrV	4807844	4809406
chrV	4966493	4966543
chrV	4966593	4966643
chrV	4966693	4967793
chrV	4967993	4969343
chrV	5201528	5202328
chrV	5223370	5223620
chrV	5223892	5223942
chrV	6231230	6231530
chrV	6242080	6243230
chrV	6735687	6735837
chrV	6735862	6737412
chrV	6751546	6751996
chrV	8649917	8650169
chrV	9273629	9275882
chrV	10698516	10700173
chrV	10872173	10872523
chrV	10872773	10875673
chrV	10875973	10878430
chrV	11638809	11639460
chrV	11853725	11854675
chrV	11854733	11857383
chrV	11884933	11886183
chrV	12530888	12533340
chrV	12533490	12534140
chrV	12978946	12980053
chrV	13203617	13205569
chrV	13205587	13205887
chrV	13393873	13395987
chrV	13396210	13398760
chrV	13398787	13400937
chrV	13400963	13402513
chrV	14489395	14490095
chrV	14490595	14493708
chrV	14575868	14576118
chrV	15168972	15169022
chrV	15169172	15169222
chrV	15524444	15525094
chrV	15661989	15662339
chrV	15663089	15664748
chrV	15664778	15664828
chrV	18569338	18569741
chrV	18569944	18570094
chrV	18589542	18589892
chrV	18590943	18591153
chrV	19058038	19058388
chrV	19351114	19351364
chrV	19351423	19351623
chrV	19358269	19358369
chrV	20122245	20122445
chrV	20465329	20465580
chrV	20650833	20651944
chrV	20651986	20652286
chrV	20652646	20652946
chrV	20706880	20706930
chrV	20777579	20777879
chrV	20805179	20805229
chrV	20805284	20805488
chrV	20805505	20805605
chrV	20873132	20873482
chrX	993751	994301
chrX	1064481	1064831
chrX	1243309	1243609
chrX	2323212	2324212
chrX	2463891	2464341
chrX	2707371	2708321
chrX	2709371	2709921
chrX	2766981	2767581
chrX	3131493	3131793
chrX	3432623	3433173
chrX	3981405	3982155
chrX	3990586	3991286
chrX	3991886	3992786
chrX	4132169	4132869
chrX	4528890	4529590
chrX	4624869	4626319
chrX	4750910	4751360
chrX	4931822	4932540
chrX	4932803	4933503
chrX	4943417	4944667
chrX	5031295	5032404
chrX	5069708	5070108
chrX	5687712	5687912
chrX	5772430	5773230
chrX	6026861	6027261
chrX	6140266	6140916
chrX	6152548	6153548
chrX	6399471	6399871
chrX	6764301	6764901
chrX	7405175	7405825
chrX	7444069	7445269
chrX	7445779	7446407
chrX	7712523	7713741
chrX	7869103	7869703
chrX	7877191	7877491
chrX	7967804	7968604
chrX	8010729	8011379
chrX	8309632	8310132
chrX	8659242	8659592
chrX	8775608	8775908
chrX	8798944	8799396
chrX	9204393	9204743
chrX	9209065	9209415
chrX	9443911	9444361
chrX	9544041	9544643
chrX	9546730	9547680
chrX	9607880	9608380
chrX	9646421	9646621
chrX	9670211	9671264
chrX	9703993	9704893
chrX	10024350	10024700
chrX	10230892	10231442
chrX	10347097	10347647
chrX	10348097	10348897
chrX	10350047	10350547
chrX	10351297	10351803
chrX	10352553	10353153
chrX	10440064	10440514
chrX	10632635	10632835
chrX	10684431	10684831
chrX	10687086	10687586
chrX	11461588	11462088
chrX	11600429	11601079
chrX	12035690	12036390
chrX	12036740	12037290
chrX	12037739	12038389
chrX	12053362	12055212
chrX	12055712	12057012
chrX	12208607	12209208
chrX	12210108	12210558
chrX	12416996	12417546
chrX	12522883	12523333
chrX	12895005	12895555
chrX	13005457	13006557
chrX	13061304	13061854
chrX	13109764	13110446
chrX	13172163	13173073
chrX	13320064	13321064
chrX	13367957	13368907
chrX	13383341	13383541
chrX	13561206	13562256
chrX	14509115	14509316
chrX	15017978	15018278
chrX	15018996	15020146
chrX	15021235	15023189
chrX	15338229	15339279
chrX	15533090	15533740
chrX	15554863	15555313
chrX	15556687	15557037
chrX	15652892	15654044
chrX	15654947	15655297
chrX	15700322	15701022
chrX	15704394	15705044
chrX	15871773	15872484
chrX	15873152	15873690
chrX	15876777	15877377
chrX	16006749	16006949
chrX	16044220	16044770
chrX	16087786	16088386
chrX	16092701	16093001
chrX	16099681	16100031
chrX	16103043	16103593
chrX	16104443	16104893
chrX	16108388	16108995
chrX	16113809	16114009
chrX	16115807	16117557
chrX	16133952	16134302
chrX	16319416	16320316
chrX	16321732	16322082
chrX	16324010	16324460
chrX	16350981	16351931
chrX	16420008	16420358
chrX	16443996	16444146
chrX	16485120	16485570
chrX	16527452	16528052
chrX	16989355	16989655
chrX	16990305	16990705
chrX	16991309	16991809
chrX	16992159	16992759
chrX	16993059	16993909
chrX	17328113	17328713
chrX	17328963	17329313
chrX	17330296	17330898
chrX	17331404	17331854
chrX	17415571	17416121
chrX	17507930	17510180
chrX	17536938	17537995
chrI	266316	266516
chrI	267566	268316
chrI	268664	269014
chrI	269762	269963
chrI	426622	427022
chrI	428879	429679
chrI	523664	523714
chrI	523767	524717
chrI	525667	526067
chrI	526117	526517
chrI	577059	577559
chrI	578260	578760
chrI	2211637	2212087
chrI	2212108	2212914
chrI	2213515	2213565
chrI	2977291	2978091
chrI	2978341	2978791
chrI	2979446	2979846
chrI	3113531	3113881
chrI	3129428	3129678
chrI	3674022	3674222
chrI	3675278	3677428
chrI	3677787	3677837
chrI	3677870	3678520
chrI	3845336	3846586
chrI	3990816	3991416
chrI	4217404	4217554
chrI	4217576	4217776
chrI	4408787	4409296
chrI	4471622	4472225
chrI	4472476	4472726
chrI	4472745	4472995
chrI	4473027	4473727
chrI	5392115	5392265
chrI	5536009	5536209
chrI	5536409	5536765
chrI	5536915	5538015
chrI	5538065	5539020
chrI	5710022	5711022
chrI	5711048	5711198
chrI	5712299	5713007
chrI	6128966	6129066
chrI	6129092	6130898
chrI	6331758	6333008
chrI	6333658	6334008
chrI	6398853	6399353
chrI	6962641	6962791
chrI	6983118	6984118
chrI	6985139	6985839
chrI	6986492	6987092
chrI	7062236	7063236
chrI	7196559	7196859
chrI	7197359	7197609
chrI	7330586	7330836
chrI	7330986	7331036
chrI	7374206	7375706
chrI	7416663	7417075
chrI	7718246	7718546
chrI	8454454	8455154
chrI	9082567	9082923
chrI	9263292	9264292
chrI	9302020	9302220
chrI	9405771	9406723
chrI	9683424	9683974
chrI	9800998	9801850
chrI	9802202	9802952
chrI	9824682	9825332
chrI	9825712	9827117
chrI	9834928	9835878
chrI	9836038	9836538
chrI	10008324	10008824
chrI	10138653	10139207
chrI	10142560	10143067
chrI	10287613	10288163
chrI	10288363	10289415
chrI	10289437	10289537
chrI	10289688	10290488
chrI	10351316	10351816
chrI	10352216	10353566
chrI	10353772	10354173
chrI	10362507	10363870
chrI	10394100	10397063
chrI	10584145	10584695
chrI	10584713	10584763
chrI	10706262	10706512
chrI	10777936	10778186
chrI	10895999	10896799
chrI	11138495	11138895
chrI	11806747	11807147
chrI	11988078	11988578
chrI	11993662	11994012
chrI	11994753	11995153
chrI	12601420	12601470
chrI	12601570	12601620
chrI	12601670	12601770
chrI	12601820	12602335
chrI	12767974	12768975
chrI	12769639	12769889
chrI	12769962	12770012
chrI	12770063	12770663
chrI	12771614	12772014
chrI	12872806	12873806
chrI	12874306	12874756
chrI	13047768	13048568
chrI	14684730	14685080
chrI	14685130	14685180
chrI	14686143	14686193
chrI	14836742	14836942
chrI	14970086	14970436
chrI	14991334	14992034
chrII	181442	181893
chrII	182948	183951
chrII	752847	753460
chrII	1160681	1161183
chrII	1184371	1184421
chrII	1184666	1184866
chrII	1185316	1185775
chrII	1477859	1478259
chrII	2432556	2433208
chrII	2433271	2433671
chrII	2434505	2434711
chrII	4485375	4486075
chrII	4647175	4647425
chrII	4768367	4768717
chrII	4768738	4768788
chrII	4788056	4788756
chrII	4845381	4847481
chrII	4963516	4963616
chrII	5191151	5191301
chrII	5191607	5192007
chrII	5263954	5265371
chrII	5297398	5298701
chrII	5450021	5450071
chrII	5450421	5450871
chrII	5610730	5610980
chrII	5612176	5612833
chrII	5613647	5614797
chrII	5777336	5777986
chrII	5779352	5779502
chrII	5779552	5779702
chrII	5977371	5978771
chrII	6026685	6027837
chrII	6311279	6312829
chrII	6375728	6377979
chrII	7036249	7036449
chrII	7139250	7140101
chrII	7141418	7141618
chrII	7142069	7142820
chrII	7177338	7180914
chrII	7180933	7180983
chrII	7181133	7181583
chrII	7266689	7267539
chrII	7280244	7285550
chrII	7335249	7336499
chrII	7416884	7418685
chrII	7419185	7419785
chrII	7420185	7422785
chrII	7655680	7656630
chrII	7722742	7723042
chrII	7799486	7800936
chrII	7933536	7934386
chrII	7949897	7950247
chrII	7950550	7951400
chrII	7951429	7952129
chrII	7953893	7954594
chrII	7955244	7956144
chrII	7963507	7963757
chrII	8297841	8297891
chrII	8297941	8298241
chrII	8448919	8448969
chrII	8449315	8449965
chrII	8511160	8512060
chrII	8760734	8761084
chrII	8855825	8856925
chrII	9155994	9156044
chrII	9156144	9156194
chrII	9315370	9315572
chrII	9498784	9499245
chrII	9628079	9628729
chrII	9631027	9631477
chrII	9693723	9693873
chrII	9694073	9694323
chrII	9726363	9726763
chrII	9949427	9950327
chrII	10020681	10020731
chrII	10020781	10020981
chrII	10022298	10022448
chrII	10024550	10024700
chrII	10090107	10090907
chrII	10211447	10215382
chrII	10297926	10298987
chrII	10374282	10374982
chrII	10375239	10375689
chrII	10406097	10406805
chrII	10425665	10426265
chrII	10429922	10431026
chrII	10776556	10776656
chrII	10776756	10777056
chrII	10777087	10777187
chrII	10801412	10802173
chrII	10896853	10897453
chrII	10963494	10963694
chrII	11857867	11858930
chrII	11903613	11904563
chrII	11904613	11904663
chrII	11937230	11937530
chrII	11939202	11939602
chrII	11940171	11940372
chrII	11940390	11940440
chrII	11940851	11941051
chrII	11942281	11942531
chrII	11944383	11944433
chrII	12504358	12504408
chrII	12550789	12552089
chrII	12646610	12647060
chrII	12647382	12647782
chrII	12937604	12938204
chrII	12962455	12962809
chrII	12963665	12963965
chrII	12981011	12982711
chrII	12982761	12984011
chrII	12984216	12984366
chrII	13002402	13003703
chrII	13055069	13055470
chrII	13137197	13137347
chrII	13137557	13137607
chrII	13170004	13170054
chrII	13170090	13170490
chrII	13172499	13173110
chrII	13221177	13221590
chrII	13225108	13225708
chrII	13233072	13233122
chrII	13349935	13350437
chrII	13351350	13351500
chrII	13351850	13352152
chrII	14193054	14193804
chrII	14194554	14194865
chrII	14195165	14195565
chrII	14432875	14433426
chrII	14451522	14452322
chrII	14453277	14453727
chrII	14453744	14453794
chrII	14456648	14457053
chrII	14457607	14458557
chrII	14458757	14459057
chrII	14468304	14468804
chrII	14516920	14517320
chrII	14566475	14567225
chrII	14685961	14686261
chrII	14686538	14687288
chrII	14788687	14789097
chrII	14824848	14826248
chrII	14828485	14829035
chrII	14830142	14831993
chrII	14886917	14887676
chrII	14889476	14891034
chrII	14891366	14892029
chrII	14892519	14893669
chrII	14893719	14894369
chrII	14900045	14900395
chrII	14916752	14917402
chrII	15016612	15016962
chrII	15017132	15017238
chrII	15187520	15187570
chrII	15187588	15188288
chrII	15188338	15188438
chrIII	30383	30585
chrIII	31704	31904
chrIII	553292	553742
chrIII	554542	555142
chrIII	719176	719980
chrIII	722109	722911
chrIII	928699	928999
chrIII	929957	930257
chrIII	3139598	3139648
chrIII	3139674	3139974
chrIII	3163529	3163781
chrIII	3687425	3687625
chrIII	3688306	3689160
chrIII	3689368	3689919
chrIII	3810672	3811072
chrIII	3811384	3811634
chrIII	3949427	3950127
chrIII	3950950	3951350
chrIII	3994356	3995206
chrIII	3995406	3997856
chrIII	4039817	4040217
chrIII	4040573	4041073
chrIII	4101594	4101744
chrIII	4101903	4102053
chrIII	4330862	4331162
chrIII	4390034	4390984
chrIII	4453096	4453196
chrIII	4482995	4483545
chrIII	5099671	5099821
chrIII	5100083	5100133
chrIII	5243862	5247366
chrIII	5281720	5282420
chrIII	5335814	5336164
chrIII	5336436	5336636
chrIII	5336655	5336855
chrIII	5338655	5338855
chrIII	5339614	5339914
chrIII	5427400	5428000
chrIII	5428663	5429163
chrIII	5429413	5429863
chrIII	5469532	5472284
chrIII	5570496	5572158
chrIII	5618948	5619048
chrIII	5753410	5753960
chrIII	6106726	6108026
chrIII	6108276	6109076
chrIII	6110631	6112432
chrIII	6217722	6217772
chrIII	6304509	6304659
chrIII	6400476	6400626
chrIII	6643915	6644715
chrIII	6653139	6653539
chrIII	6655889	6656439
chrIII	6658139	6658489
chrIII	6669916	6671225
chrIII	6876778	6877278
chrIII	6916724	6916874
chrIII	7047133	7048333
chrIII	7249385	7249585
chrIII	7250085	7250738
chrIII	7252402	7252802
chrIII	7253146	7255096
chrIII	7255396	7255646
chrIII	7255996	7256246
chrIII	7256997	7257397
chrIII	7321878	7322178
chrIII	7397591	7400242
chrIII	7548395	7549700
chrIII	7551060	7553110
chrIII	7559225	7560575
chrIII	7597371	7597771
chrIII	7621200	7622050
chrIII	7822058	7822258
chrIII	7850298	7850648
chrIII	7850748	7852348
chrIII	7852598	7853198
chrIII	8035099	8035349
chrIII	8054674	8055575
chrIII	8173948	8174448
chrIII	8175048	8175498
chrIII	8175525	8175725
chrIII	8176100	8176653
chrIII	8176671	8177379
chrIII	8413410	8414510
chrIII	8565099	8565349
chrIII	8566599	8567699
chrIII	8578050	8578200
chrIII	8600437	8601137
chrIII	8601737	8602793
chrIII	8656848	8657298
chrIII	8711411	8711711
chrIII	8840546	8840846
chrIII	8841046	8841896
chrIII	8878951	8879553
chrIII	8939346	8940596
chrIII	8940642	8941444
chrIII	8942854	8943204
chrIII	9029147	9029747
chrIII	9029897	9030447
chrIII	9030797	9031097
chrIII	9031247	9031547
chrIII	9218888	9221102
chrIII	9278478	9279685
chrIII	9280524	9281074
chrIII	9281525	9281982
chrIII	9283637	9283943
chrIII	9287324	9288177
chrIII	9289145	9289445
chrIII	9309663	9311163
chrIII	9501738	9501788
chrIII	9501838	9502038
chrIII	9642490	9643040
chrIII	9657317	9657970
chrIII	9657997	9658047
chrIII	9658397	9658697
chrIII	9659906	9660356
chrIII	9669171	9669921
chrIII	9669972	9671375
chrIII	9673225	9674130
chrIII	9984479	9985182
chrIII	10235758	10236308
chrIII	10291290	10291890
chrIII	10291918	10292118
chrIII	10292318	10292468
chrIII	10292487	10292537
chrIII	10360877	10361577
chrIII	10361627	10361885
chrIII	10362762	10363162
chrIII	10545654	10545904
chrIII	12089976	12090626
chrIII	12090676	12090776
chrIII	12144112	12144412
chrIV	67529	67779
chrIV	67829	68029
chrIV	68786	69199
chrIV	69219	69419
chrIV	69719	70272
chrIV	71694	71944
chrIV	72000	72400
chrIV	72663	73114
chrIV	73135	73185
chrIV	74058	74608
chrIV	150173	150373
chrIV	150397	150497
chrIV	300341	301091
chrIV	302325	303430
chrIV	483411	484811
chrIV	485537	485937
chrIV	490206	490406
chrIV	642540	644290
chrIV	644740	644840
chrIV	644857	646507
chrIV	646536	646936
chrIV	647280	647880
chrIV	710689	711239
chrIV	711613	711863
chrIV	4556128	4556429
chrIV	4640757	4641457
chrIV	4641857	4642907
chrIV	6943603	6944913
chrIV	6945586	6946286
chrIV	7222141	7222591
chrIV	7222618	7223018
chrIV	7297890	7298390
chrIV	7298421	7298521
chrIV	7298569	7299822
chrIV	7300022	7300372
chrIV	7301993	7302845
chrIV	7369974	7370474
chrIV	7585342	7586042
chrIV	7739023	7739273
chrIV	7857261	7857911
chrIV	7859261	7860614
chrIV	7861297	7861597
chrIV	7863439	7864247
chrIV	7964425	7964725
chrIV	7964875	7965075
chrIV	8248377	8248877
chrIV	8248893	8249093
chrIV	8249993	8250846
chrIV	8323927	8324827
chrIV	8408926	8409026
chrIV	8515856	8516606
chrIV	8546865	8547765
chrIV	8548115	8549778
chrIV	8549828	8550533
chrIV	8550983	8551533
chrIV	8553071	8553871
chrIV	8553921	8554121
chrIV	8555091	8555241
chrIV	8556916	8557166
chrIV	8583211	8583511
chrIV	8659720	8660770
chrIV	8662439	8662890
chrIV	8943763	8944266
chrIV	9053425	9055785
chrIV	9169647	9170252
chrIV	9178723	9179823
chrIV	9603597	9605147
chrIV	9605168	9606320
chrIV	9606870	9607370
chrIV	9867921	9869921
chrIV	9870074	9870274
chrIV	10265641	10266241
chrIV	10396485	10397935
chrIV	10398138	10398840
chrIV	10398867	10398917
chrIV	10430876	10431276
chrIV	10516761	10519680
chrIV	10520334	10521742
chrIV	10713704	10714354
chrIV	10724962	10726112
chrIV	10806004	10806154
chrIV	10806373	10806473
chrIV	10806494	10806594
chrIV	10844612	10845162
chrIV	11283676	11283726
chrIV	11283776	11284683
chrIV	11381192	11382142
chrIV	11384645	11385445
chrIV	11386047	11386397
chrIV	11386838	11387838
chrIV	11388468	11389118
chrIV	11449343	11450100
chrIV	11450405	11451505
chrIV	11452055	11452505
chrIV	11452705	11453555
chrIV	11766439	11767189
chrIV	11776632	11777582
chrIV	12019379	12020329
chrIV	12021579	12021929
chrIV	12066431	12066681
chrIV	12247282	12247382
chrIV	12539824	12540324
chrIV	12759343	12759993
chrIV	12762417	12762567
chrIV	12762599	12762799
chrIV	12763099	12763549
chrIV	12771227	12771627
chrIV	13321675	13321825
chrIV	13335393	13336193
chrIV	13337319	13338619
chrIV	13338667	13338717
chrV	85491	87456
chrV	87758	87958
chrV	88237	88787
chrV	88807	88857
chrV	89339	89839
chrV	90090	90340
chrV	93467	94817
chrV	96419	96919
chrV	97087	97937
chrV	99303	99667
chrV	99717	99767
chrV	153527	153577
chrV	153677	155027
chrV	260282	260782
chrV	288823	288973
chrV	289129	289429
chrV	290189	290839
chrV	291290	292490
chrV	332427	332577
chrV	471047	471347
chrV	3457125	3457834
chrV	3678160	3679010
chrV	3679855	3679955
chrV	3680005	3680705
chrV	3787899	3788149
chrV	3833648	3833948
chrV	3834251	3834751
chrV	3836464	3836964
chrV	4091289	4092889
chrV	4232769	4233723
chrV	4234091	4234691
chrV	4459522	4459822
chrV	4461585	4462636
chrV	4464405	4464955
chrV	4488388	4489288
chrV	4490755	4491105
chrV	4640693	4641249
chrV	4775195	4775895
chrV	4776147	4776447
chrV	5016744	5017504
chrV	5200880	5200930
chrV	5200975	5201075
chrV	5201325	5201525
chrV	5621021	5621171
chrV	5816078	5817128
chrV	5857551	5859151
chrV	5888454	5888654
chrV	6254927	6255227
chrV	6294682	6295382
chrV	6300068	6300918
chrV	6314493	6314593
chrV	6314693	6314843
chrV	6314943	6314993
chrV	6315043	6315093
chrV	6315143	6315293
chrV	6316597	6317047
chrV	6377478	6378178
chrV	6378378	6379728
chrV	6572030	6572280
chrV	6724651	6725512
chrV	6725726	6726176
chrV	6734937	6735687
chrV	6737747	6738197
chrV	6750100	6751005
chrV	6751046	6751546
chrV	6864931	6865281
chrV	6867116	6868771
chrV	7249779	7250029
chrV	7250079	7250229
chrV	8645808	8647658
chrV	8648167	8649917
chrV	8650169	8652481
chrV	8917128	8918628
chrV	8998661	8998963
chrV	9185747	9187012
chrV	9187385	9188486
chrV	9275882	9275982
chrV	9276199	9276799
chrV	9572973	9573324
chrV	9573524	9575024
chrV	9596327	9596927
chrV	9862359	9862809
chrV	10009213	10009263
chrV	10057070	10057870
chrV	10058220	10058520
chrV	10059021	10059221
chrV	10059421	10061428
chrV	10061446	10061496
chrV	10693171	10693371
chrV	10693431	10693481
chrV	10706214	10706314
chrV	10706364	10706464
chrV	10708114	10710971
chrV	10711124	10711324
chrV	10911190	10912948
chrV	11884683	11884833
chrV	11884883	11884933
chrV	11886183	11886433
chrV	11971490	11972140
chrV	12633933	12634533
chrV	12680613	12681813
chrV	12980053	12981053
chrV	13059608	13060758
chrV	13189601	13189851
chrV	13253093	13253743
chrV	13254194	13255148
chrV	13260843	13262093
chrV	14153504	14154357
chrV	14229565	14229715
chrV	14406436	14406986
chrV	14490095	14490595
chrV	14575067	14575668
chrV	14576118	14577521
chrV	14577549	14578455
chrV	14578761	14579261
chrV	14579619	14580344
chrV	14580494	14580794
chrV	14581148	14581603
chrV	14967715	14967965
chrV	15167810	15167860
chrV	15167960	15168010
chrV	15168062	15168212
chrV	15168312	15168572
chrV	15468548	15469748
chrV	15525094	15525344
chrV	15665028	15666456
chrV	15666812	15667066
chrV	15667219	15667569
chrV	18586306	18586556
chrV	18586573	18586673
chrV	18586696	18587003
chrV	18587053	18587453
chrV	18588326	18588626
chrV	18780131	18780281
chrV	19169816	19170016
chrV	19170799	19170899
chrV	19666055	19666105
chrV	19666415	19666770
chrV	19719158	19719711
chrV	19720085	19720285
chrV	20018846	20019446
chrV	20067154	20067354
chrV	20068218	20068970
chrV	20070521	20070621
chrV	20070639	20071089
chrV	20072000	20072100
chrV	20072155	20072461
chrV	20073174	20073474
chrV	20073500	20073600
chrV	20073992	20074042
chrV	20341437	20341837
chrV	20342621	20343023
chrV	20373244	20373894
chrV	20647839	20648590
chrV	20648828	20649928
chrV	20650628	20650828
chrV	20705779	20706229
chrV	20706380	20706880
chrV	20745860	20747560
chrV	20747810	20749560
chrV	20749576	20750876
chrV	20794610	20794810
chrV	20795060	20795210
chrV	20795710	20795760
chrV	20870549	20872613
chrV	20872632	20873132
chrV	20873482	20873782
chrV	20873982	20874182
chrV	20874223	20874273
chrV	20874323	20875073
chrV	20875142	20875642
chrV	20875842	20876142
chrX	438558	438958
chrX	440281	440931
chrX	855878	856078
chrX	907761	908511
chrX	1051024	1051524
chrX	1064131	1064481
chrX	1072168	1072723
chrX	1267714	1268569
chrX	1288987	1289773
chrX	2353212	2353712
chrX	2709221	2709371
chrX	2751925	2752525
chrX	2754677	2755177
chrX	3017433	3018251
chrX	3018559	3019059
chrX	3019924	3020474
chrX	3139779	3140479
chrX	3140814	3141814
chrX	3352018	3352518
chrX	3366845	3367345
chrX	3517937	3519287
chrX	3519888	3520988
chrX	3522459	3522809
chrX	3524709	3525216
chrX	3580665	3581766
chrX	3618868	3619418
chrX	3725362	3725912
chrX	3980424	3981024
chrX	3982405	3983555
chrX	4000948	4001698
chrX	4196579	4197029
chrX	4427291	4427941
chrX	4449832	4450232
chrX	4451990	4452442
chrX	4540914	4542214
chrX	4864239	4864539
chrX	5563721	5564471
chrX	5617185	5617835
chrX	5621240	5622140
chrX	5687923	5690182
chrX	5922551	5922851
chrX	5924927	5925627
chrX	5956160	5956660
chrX	6025449	6025749
chrX	6395217	6395567
chrX	6763299	6764010
chrX	6850329	6851179
chrX	6879068	6879619
chrX	6910292	6911742
chrX	7371810	7372260
chrX	7372760	7373360
chrX	7759331	7759531
chrX	7968604	7969354
chrX	8100485	8100735
chrX	8363694	8364344
chrX	8627503	8627903
chrX	8635105	8635455
chrX	8773357	8774957
chrX	8776511	8776961
chrX	9266568	9266868
chrX	9286092	9286592
chrX	9321828	9322378
chrX	9620967	9621717
chrX	9656618	9657018
chrX	9658068	9658518
chrX	9658818	9659718
chrX	10271026	10271976
chrX	10354203	10354703
chrX	10355603	10356153
chrX	11099629	11099979
chrX	11750329	11751079
chrX	12039889	12040489
chrX	12055212	12055712
chrX	12057028	12057328
chrX	12095083	12096233
chrX	12097841	12098441
chrX	12421070	12421520
chrX	12422730	12423230
chrX	12499021	12499671
chrX	12530905	12531412
chrX	12533639	12534039
chrX	12534389	12534789
chrX	12556391	12556991
chrX	12565468	12565818
chrX	12591589	12592439
chrX	12593574	12594024
chrX	12923295	12924395
chrX	12925870	12926320
chrX	12957899	12958299
chrX	13002152	13003802
chrX	13004155	13005457
chrX	13027276	13028026
chrX	13032293	13032643
chrX	13611392	13612242
chrX	14194489	14195289
chrX	14202900	14203350
chrX	14917968	14918668
chrX	14931838	14932442
chrX	15046786	15048386
chrX	15154975	15155525
chrX	15300829	15301281
chrX	15318793	15319243
chrX	15395296	15396046
chrX	15456089	15456823
chrX	15461409	15462221
chrX	15652592	15652892
chrX	15700072	15700322
chrX	15777918	15778268
chrX	15778786	15779190
chrX	15779440	15779740
chrX	15873052	15873152
chrX	15891492	15891942
chrX	15906499	15906949
chrX	16006955	16007455
chrX	16008529	16008729
chrX	16099120	16099272
chrX	16113659	16113809
chrX	16172749	16173099
chrX	16179229	16181336
chrX	16203524	16203924
chrX	16252120	16252770
chrX	16326014	16326514
chrX	16432129	16432638
chrX	16434238	16435800
chrX	16570067	16570669
chrX	16572121	16572821
chrX	16684439	16684839
chrX	16848250	16848800
chrX	16978339	16978739
chrX	17160899	17161499
chrX	17162653	17162903
chrX	17170778	17171128
chrX	17312284	17312484
chrX	17352845	17353745
chrX	17416121	17417372
chrX	17494127	17494377
chrX	17494627	17494877
chrX	17496882	17497132
chrX	17577166	17577716
chrX	17614078	17614628
chrX	17656502	17657173
chrX	17684597	17685347
chrX	17686497	17686748

## Sheet: Promoters
Promoters
chrI	3409	4909	Y74C9A.6
chrI	9412	10912	Y74C9A.2.3
chrI	9730	11230	Y74C9A.3.2
chrI	9732	11232	Y74C9A.3.1
chrI	10494	11994	Y74C9A.2.2
chrI	10498	11998	Y74C9A.2.1
chrI	10498	11998	Y74C9A.2.5
chrI	10504	12004	Y74C9A.2.4
chrI	10617	12117	Y74C9A.2.6
chrI	26278	27778	Y74C9A.4b
chrI	26281	27781	Y74C9A.4a
chrI	30522	32022	Y74C9A.7
chrI	31414	32914	Y74C9A.8
chrI	31982	33482	Y74C9A.5.2
chrI	31982	33482	Y74C9A.5.1
chrI	42732	44232	Y74C9A.1
chrI	46471	47971	Y48G1C.12
chrI	48918	50418	Y48G1C.4
chrI	63521	65021	Y48G1C.5
chrI	70857	72357	Y48G1C.2.1
chrI	70877	72377	Y48G1C.2.2
chrI	71510	73010	Y48G1C.2.3
chrI	80200	81700	Y48G1C.10
chrI	81118	82618	Y48G1C.11
chrI	85784	87284	Y48G1C.6
chrI	90379	91879	Y48G1C.9.1
chrI	90403	91903	Y48G1C.9.2
chrI	92030	93530	Y48G1C.1
chrI	94867	96367	Y48G1C.13
chrI	101233	102733	Y48G1C.7
chrI	107661	109161	Y48G1C.8
chrI	109557	111057	F53G12.1.2
chrI	109575	111075	F53G12.15
chrI	109577	111077	F53G12.1.1
chrI	110035	111535	F53G12.10.2
chrI	110035	111535	F53G12.10.1
chrI	110037	111537	F53G12.10.3
chrI	110271	111771	F53G12.16
chrI	110291	111791	F53G12.12
chrI	110936	112436	F53G12.17
chrI	111364	112864	F53G12.9
chrI	111382	112882	F53G12.13
chrI	112806	114306	F53G12.8
chrI	114738	116238	F53G12.7
chrI	115176	116676	F53G12.14
chrI	117103	118603	F53G12.6
chrI	126296	127796	F53G12.5b
chrI	127692	129192	F53G12.5a.1
chrI	127696	129196	F53G12.5a.2
chrI	133336	134836	F53G12.4
chrI	136844	138344	F53G12.3
chrI	145127	146627	F53G12.11
chrI	154350	155850	F56C11.1
chrI	166319	167819	F56C11.2
chrI	172411	173911	F56C11.6a
chrI	172411	173911	F56C11.6b
chrI	177537	179037	F56C11.5b
chrI	177791	179291	F56C11.7
chrI	179259	180759	F56C11.5a
chrI	182271	183771	F56C11.3
chrI	182363	183863	F56C11.4
chrI	184334	185834	F56C11.t1
chrI	188057	189557	K10E9.1
chrI	202036	203536	Y48G1BL.2
chrI	208319	209819	Y48G1BL.7
chrI	214991	216491	Y48G1BL.3
chrI	215004	216504	Y48G1BL.1
chrI	216931	218431	Y48G1BL.4
chrI	220060	221560	Y48G1BL.5
chrI	221075	222575	Y48G1BL.6
chrI	237752	239252	Y48G1BM.6
chrI	238521	240021	Y48G1BM.7
chrI	239490	240990	Y48G1BM.2
chrI	251080	252580	Y48G1BM.8
chrI	251117	252617	Y48G1BM.1
chrI	258192	259692	Y48G1BM.9
chrI	258657	260157	Y48G1BR.1
chrI	272123	273623	C53D5.8
chrI	272127	273627	C53D5.7
chrI	279119	280619	C53D5.3
chrI	282499	283999	C53D5.2
chrI	288639	290139	C53D5.4
chrI	290215	291715	C53D5.1c.1
chrI	290215	291715	C53D5.1a
chrI	294363	295863	C53D5.1b
chrI	300196	301696	C53D5.1d
chrI	301595	303095	C53D5.1c.2
chrI	310303	311803	C53D5.5.2
chrI	310388	311888	C53D5.5.1
chrI	314490	315990	C53D5.6.2
chrI	314492	315992	C53D5.6.1
chrI	322853	324353	Y48G1A.5
chrI	322860	324360	Y48G1A.4
chrI	331609	333109	Y48G1A.3
chrI	346464	347964	Y48G1A.2.2
chrI	346471	347971	Y48G1A.2.1
chrI	346644	348144	Y48G1A.6b
chrI	347537	349037	Y48G1A.1
chrI	347867	349367	Y48G1A.6a
chrI	363404	364904	R119.1
chrI	363521	365021	R119.7
chrI	372911	374411	R119.2
chrI	378576	380076	R119.3.2
chrI	378578	380078	R119.3.1
chrI	381405	382905	R119.4.2
chrI	381407	382907	R119.4.1
chrI	381835	383335	R119.6
chrI	393918	395418	R119.5
chrI	397893	399393	Y50C1A.1
chrI	418163	419663	Y50C1A.2
chrI	419924	421424	C07F11.2
chrI	443001	444501	C07F11.1
chrI	460995	462495	W04C9.4.1
chrI	460997	462497	W04C9.4.2
chrI	462306	463806	W04C9.7
chrI	466634	468134	W04C9.5
chrI	476584	478084	W04C9.3
chrI	487493	488993	W04C9.6
chrI	487607	489107	W04C9.2.1
chrI	487618	489118	W04C9.2.2
chrI	488986	490486	W04C9.1
chrI	501546	503046	Y65B4BL.3
chrI	505479	506979	Y65B4BL.2
chrI	505753	507253	Y65B4BL.4
chrI	510340	511840	Y65B4BL.7
chrI	511019	512519	Y65B4BL.10
chrI	513366	514866	Y65B4BL.9
chrI	515959	517459	Y65B4BL.5
chrI	520037	521537	Y65B4BL.6b
chrI	521057	522557	Y65B4BL.6a
chrI	525642	527142	Y65B4BL.8
chrI	529217	530717	Y65B4BL.11
chrI	529568	531068	Y65B4BL.1
chrI	530186	531686	Y65B4BL.12
chrI	533455	534955	Y65B4BR.8
chrI	534791	536291	Y65B4BR.5a.1
chrI	534793	536293	Y65B4BR.5b
chrI	534793	536293	Y65B4BR.5a.2
chrI	536124	537624	Y65B4BR.4a
chrI	536124	537624	Y65B4BR.4b
chrI	536434	537934	Y65B4BR.10
chrI	549710	551210	Y65B4BR.3
chrI	552660	554160	Y65B4BR.11
chrI	556433	557933	Y65B4BR.2
chrI	561738	563238	Y65B4BR.1
chrI	565894	567394	Y65B4BR.9
chrI	574569	576069	Y65B4BR.6b
chrI	574622	576122	Y65B4BR.6a
chrI	583251	584751	F56A6.5
chrI	607074	608574	F56A6.2
chrI	612292	613792	F56A6.7
chrI	612882	614382	F56A6.6
chrI	617209	618709	F56A6.1b
chrI	617209	618709	F56A6.1a
chrI	620710	622210	Y65B4A.4
chrI	628947	630447	F56A6.4
chrI	635849	637349	Y65B4A.3
chrI	635853	637353	Y65B4A.6
chrI	637131	638631	Y65B4A.2.1
chrI	644453	645953	Y65B4A.2.2
chrI	646745	648245	Y65B4A.7
chrI	653098	654598	Y65B4A.1
chrI	663052	664552	Y65B4A.8.2
chrI	663097	664597	Y65B4A.8.1
chrI	666397	667897	Y65B4A.9
chrI	673916	675416	Y18H1A.14
chrI	679416	680916	Y18H1A.11.1
chrI	679432	680932	Y18H1A.11.2
chrI	686078	687578	Y18H1A.10
chrI	687281	688781	Y18H1A.1
chrI	694153	695653	Y18H1A.4.2
chrI	694451	695951	Y18H1A.4.1
chrI	697830	699330	Y18H1A.2
chrI	715353	716853	Y18H1A.3
chrI	719013	720513	Y18H1A.6
chrI	719230	720730	Y18H1A.7
chrI	736055	737555	Y18H1A.15
chrI	741789	743289	Y18H1A.17
chrI	744755	746255	Y18H1A.12
chrI	744957	746457	Y18H1A.13
chrI	753682	755182	Y18H1A.t1
chrI	756513	758013	Y18H1A.9
chrI	756538	758038	Y18H1A.16
chrI	757758	759258	Y18H1A.8
chrI	761345	762845	T06A4.2
chrI	762627	764127	T06A4.3a
chrI	762677	764177	T06A4.3b
chrI	769894	771394	T06A4.1b
chrI	769969	771469	T06A4.1a
chrI	773367	774867	T06A4.5
chrI	774087	775587	T06A4.4
chrI	778744	780244	T06A4.6
chrI	787099	788599	T06A4.7
chrI	796798	798298	Y73A3A.1
chrI	801201	802701	Y73A3A.2
chrI	802370	803870	ZC123.3
chrI	802802	804302	ZC123.t1
chrI	805512	807012	ZC123.10
chrI	806162	807662	ZC123.8
chrI	808296	809796	ZC123.11
chrI	811945	813445	ZC123.7
chrI	814978	816478	ZC123.5
chrI	815038	816538	ZC123.9
chrI	833418	834918	ZC123.6
chrI	836998	838498	ZC123.1
chrI	845173	846673	Y95B8A.17
chrI	846266	847766	ZC123.4c
chrI	846266	847766	ZC123.4a
chrI	846266	847766	ZC123.4b
chrI	852453	853953	Y95B8A.8
chrI	852562	854062	Y95B8A.7.1
chrI	852562	854062	Y95B8A.7.3
chrI	852577	854077	Y95B8A.7.4
chrI	857489	858989	Y95B8A.7.2
chrI	881920	883420	Y95B8A.6a.1
chrI	882216	883716	Y95B8A.10a
chrI	882216	883716	Y95B8A.10b
chrI	883901	885401	Y95B8A.6a.3
chrI	885213	886713	Y95B8A.6a.2
chrI	886841	888341	Y95B8A.6b
chrI	894602	896102	Y95B8A.11
chrI	896286	897786	Y95B8A.5.1
chrI	896288	897788	Y95B8A.5.2
chrI	906467	907967	Y95B8A.4
chrI	915170	916670	Y95B8A.16
chrI	918640	920140	Y95B8A.12b
chrI	918650	920150	Y95B8A.12a
chrI	926065	927565	Y95B8A.12d
chrI	926065	927565	Y95B8A.12e
chrI	926380	927880	Y95B8A.12f
chrI	926380	927880	Y95B8A.12c
chrI	937485	938985	Y95B8A.2.1
chrI	937548	939048	Y95B8A.2.2
chrI	941414	942914	Y95B8A.1
chrI	941549	943049	Y95B8A.15
chrI	942155	943655	Y95B8A.14
chrI	945029	946529	Y95B8A.13
chrI	945618	947118	Y95B8A.t1
chrI	956822	958322	Y34D9B.1b
chrI	956876	958376	Y34D9B.1a
chrI	968929	970429	F54A5.2
chrI	972615	974115	F54A5.3b
chrI	972636	974136	F54A5.3a
chrI	972638	974138	F54A5.3d
chrI	972640	974140	F54A5.3c
chrI	978127	979627	F54A5.4
chrI	978777	980277	F54A5.5
chrI	988673	990173	F54A5.1
chrI	995047	996547	C54G6.3
chrI	995209	996709	C54G6.6
chrI	996079	997579	C54G6.7
chrI	1002891	1004391	C54G6.2
chrI	1013811	1015311	C54G6.1b
chrI	1013884	1015384	C54G6.1a
chrI	1015405	1016905	C54G6.5.1
chrI	1015407	1016907	C54G6.5.2
chrI	1017837	1019337	Y34D9A.11
chrI	1029413	1030913	Y34D9A.1.2
chrI	1029455	1030955	Y34D9A.1.1
chrI	1032939	1034439	Y34D9A.4.2
chrI	1032941	1034441	Y34D9A.4.1
chrI	1033474	1034974	Y34D9A.3
chrI	1040486	1041986	Y34D9A.7
chrI	1048596	1050096	Y34D9A.6
chrI	1051665	1053165	Y34D9A.8a
chrI	1053148	1054648	Y34D9A.8b
chrI	1061295	1062795	Y34D9A.2
chrI	1066402	1067902	Y34D9A.10.2
chrI	1066404	1067904	Y34D9A.10.1
chrI	1067593	1069093	R06A10.2.1
chrI	1067613	1069113	R06A10.2.2
chrI	1078737	1080237	R06A10.3
chrI	1083581	1085081	R06A10.1
chrI	1087552	1089052	R06A10.5b
chrI	1087917	1089417	R06A10.5a
chrI	1092660	1094160	R06A10.6
chrI	1095299	1096799	R06A10.4
chrI	1106580	1108080	ZK993.2
chrI	1125977	1127477	ZK993.4
chrI	1127326	1128826	ZK993.1
chrI	1140524	1142024	Y48G8AL.9
chrI	1153889	1155389	Y48G8AL.10
chrI	1155165	1156665	Y48G8AL.17
chrI	1155523	1157023	Y48G8AL.14
chrI	1155579	1157079	Y48G8AL.8b
chrI	1155579	1157079	Y48G8AL.8a.1
chrI	1155581	1157081	Y48G8AL.8a.2
chrI	1155767	1157267	Y48G8AL.18
chrI	1156571	1158071	Y48G8AL.7
chrI	1175371	1176871	Y48G8AL.11
chrI	1175475	1176975	Y48G8AL.6.2
chrI	1175475	1176975	Y48G8AL.6.1
chrI	1192160	1193660	Y48G8AL.5
chrI	1210492	1211992	Y48G8AL.1.1
chrI	1210494	1211994	Y48G8AL.1.2
chrI	1216777	1218277	Y48G8AL.16
chrI	1218485	1219985	Y48G8AL.12
chrI	1226314	1227814	Y48G8AL.13.4
chrI	1226316	1227816	Y48G8AL.13.2
chrI	1227360	1228860	Y48G8AL.13.3
chrI	1228784	1230284	Y48G8AL.13.1
chrI	1250824	1252324	Y48G8AL.19
chrI	1253771	1255271	Y48G8AL.15
chrI	1267657	1269157	Y48G8AR.1
chrI	1277809	1279309	Y48G8AR.7
chrI	1278437	1279937	Y48G8AR.5
chrI	1278544	1280044	Y48G8AR.6
chrI	1278986	1280486	Y48G8AR.4
chrI	1281100	1282600	Y48G8AR.2.1
chrI	1281102	1282602	Y48G8AR.2.2
chrI	1286305	1287805	Y48G8AR.3
chrI	1304576	1306076	K12C11.4
chrI	1307126	1308626	K12C11.8
chrI	1331699	1333199	K12C11.5
chrI	1334376	1335876	K12C11.3b
chrI	1334396	1335896	K12C11.3a
chrI	1336021	1337521	K12C11.6
chrI	1337786	1339286	K12C11.7
chrI	1339679	1341179	K12C11.2
chrI	1344196	1345696	K12C11.1.1
chrI	1347504	1349004	Y92H12BL.1
chrI	1364310	1365810	Y92H12BL.5
chrI	1377830	1379330	Y92H12BL.2
chrI	1384559	1386059	Y92H12BL.4
chrI	1392261	1393761	Y92H12BM.1
chrI	1393570	1395070	Y92H12BR.7
chrI	1404945	1406445	Y92H12BR.6
chrI	1415311	1416811	Y92H12BR.2
chrI	1415592	1417092	Y92H12BR.3b
chrI	1415592	1417092	Y92H12BR.3a
chrI	1433353	1434853	Y92H12BR.4
chrI	1435280	1436780	Y92H12BR.8
chrI	1443635	1445135	F37F2.2.1
chrI	1445667	1447167	F47G6.4
chrI	1446139	1447639	F47G6.t1
chrI	1446736	1448236	F47G6.6
chrI	1452579	1454079	F37F2.3
chrI	1464611	1466111	F47G6.3
chrI	1470298	1471798	F47G6.2
chrI	1482084	1483584	F47G6.1
chrI	1487129	1488629	F47G6.5
chrI	1513763	1515263	Y92H12A.4
chrI	1513911	1515411	Y92H12A.5
chrI	1528890	1530390	Y92H12A.3
chrI	1542526	1544026	Y92H12A.2
chrI	1556163	1557663	Y92H12A.7
chrI	1565932	1567432	Y92H12A.1
chrI	1574721	1576221	Y92H12A.t1
chrI	1575305	1576805	Y92H12A.8
chrI	1585168	1586668	Y73E7A.3a
chrI	1585168	1586668	Y73E7A.3b.2
chrI	1585168	1586668	Y73E7A.3b.1
chrI	1595677	1597177	Y73E7A.4
chrI	1600841	1602341	Y73E7A.2
chrI	1600998	1602498	Y73E7A.5
chrI	1609391	1610891	Y73E7A.9
chrI	1609538	1611038	Y73E7A.6.2
chrI	1609636	1611136	Y73E7A.6.1
chrI	1626107	1627607	Y73E7A.7
chrI	1628004	1629504	Y73E7A.1a.1
chrI	1628006	1629506	Y73E7A.1a.2
chrI	1628010	1629510	Y73E7A.1b
chrI	1633741	1635241	Y73E7A.8
chrI	1650880	1652380	Y71G12B.20a
chrI	1650882	1652382	Y71G12B.20b
chrI	1651915	1653415	Y71G12B.18
chrI	1652766	1654266	Y71G12B.34
chrI	1656228	1657728	Y71G12B.21
chrI	1662823	1664323	Y71G12B.33
chrI	1666270	1667770	Y71G12B.22
chrI	1666502	1668002	Y71G12B.17
chrI	1672220	1673720	Y71G12B.23b
chrI	1672244	1673744	Y71G12B.23a
chrI	1675932	1677432	Y71G12B.35
chrI	1679451	1680951	Y71G12B.16
chrI	1690498	1691998	Y71G12B.37
chrI	1691113	1692613	Y71G12B.31
chrI	1697095	1698595	Y71G12B.15.1
chrI	1697350	1698850	Y71G12B.15.2
chrI	1700359	1701859	Y71G12B.14
chrI	1701124	1702624	Y71G12B.13
chrI	1708098	1709598	Y71G12B.12a.2
chrI	1708586	1710086	Y71G12B.12a.1
chrI	1708588	1710088	Y71G12B.12b
chrI	1720593	1722093	Y71G12B.11b
chrI	1720593	1722093	Y71G12B.11a
chrI	1738226	1739726	Y71G12B.36
chrI	1750482	1751982	Y71G12B.10
chrI	1750557	1752057	Y71G12B.24
chrI	1754330	1755830	Y71G12B.9b
chrI	1754330	1755830	Y71G12B.9a
chrI	1766888	1768388	Y71G12B.8
chrI	1775435	1776935	Y71G12B.25
chrI	1782088	1783588	Y71G12B.26
chrI	1791456	1792956	Y71G12B.7
chrI	1792253	1793753	Y71G12B.6.1
chrI	1792255	1793755	Y71G12B.6.2
chrI	1798197	1799697	Y71G12B.27
chrI	1798718	1800218	Y71G12B.5
chrI	1807092	1808592	Y71G12B.4
chrI	1811956	1813456	Y71G12B.3
chrI	1815151	1816651	Y71G12B.2
chrI	1815563	1817063	Y71G12B.32
chrI	1822433	1823933	Y71G12B.30
chrI	1822446	1823946	Y71G12B.1b.1
chrI	1822448	1823948	Y71G12B.1a
chrI	1822448	1823948	Y71G12B.1b.2
chrI	1828771	1830271	Y71G12B.28
chrI	1831896	1833396	C53H9.2a.1
chrI	1831898	1833398	C53H9.2b.2
chrI	1831898	1833398	C53H9.2c.4
chrI	1831898	1833398	C53H9.2b.1
chrI	1831898	1833398	C53H9.2b.4
chrI	1831898	1833398	C53H9.2c.1
chrI	1831898	1833398	C53H9.2b.3
chrI	1831898	1833398	C53H9.2c.2
chrI	1831898	1833398	C53H9.2c.3
chrI	1832143	1833643	C53H9.3
chrI	1833882	1835382	C53H9.1.1
chrI	1833884	1835384	C53H9.1.2
chrI	1834680	1836180	M01D7.7a
chrI	1836772	1838272	M01D7.7b
chrI	1840247	1841747	M01D7.10
chrI	1841444	1842944	M01D7.6.1
chrI	1841446	1842946	M01D7.6.2
chrI	1841446	1842946	M01D7.6.3
chrI	1842354	1843854	M01D7.5
chrI	1844222	1845722	M01D7.4
chrI	1854628	1856128	M01D7.9
chrI	1860124	1861624	M01D7.1
chrI	1871808	1873308	M01D7.2
chrI	1873148	1874648	Y71G12A.3
chrI	1894162	1895662	Y71G12A.2b
chrI	1894236	1895736	Y71G12A.2a
chrI	1894365	1895865	Y71G12A.4
chrI	1913468	1914968	Y51F10.7
chrI	1916046	1917546	Y51F10.6
chrI	1923301	1924801	Y51F10.5
chrI	1931353	1932853	Y51F10.4a
chrI	1931353	1932853	Y51F10.4b
chrI	1958014	1959514	Y51F10.10
chrI	1960617	1962117	Y51F10.11
chrI	1966820	1968320	Y51F10.3
chrI	1973822	1975322	Y51F10.12
chrI	1974494	1975994	Y51F10.13
chrI	1977006	1978506	Y51F10.2
chrI	2009982	2011482	Y20F4.3
chrI	2025318	2026818	Y20F4.2
chrI	2043314	2044814	Y20F4.4
chrI	2049680	2051180	Y20F4.8
chrI	2053204	2054704	Y20F4.5
chrI	2063295	2064795	Y37E3.3
chrI	2063519	2065019	Y37E3.1
chrI	2063954	2065454	Y37E3.4.1
chrI	2063978	2065478	Y37E3.4.2
chrI	2064729	2066229	Y37E3.5b
chrI	2064751	2066251	Y37E3.5a
chrI	2068454	2069954	Y37E3.26
chrI	2069078	2070578	Y37E3.7.2
chrI	2069078	2070578	Y37E3.7.3
chrI	2069090	2070590	Y37E3.7.1
chrI	2069218	2070718	Y37E3.28
chrI	2069526	2071026	Y37E3.22
chrI	2069712	2071212	Y37E3.8b.1
chrI	2069897	2071397	Y37E3.21
chrI	2070077	2071577	Y37E3.8b.2
chrI	2070110	2071610	Y37E3.8a.2
chrI	2070110	2071610	Y37E3.8b.3
chrI	2070112	2071612	Y37E3.8a.1
chrI	2070352	2071852	Y37E3.9.1
chrI	2070354	2071854	Y37E3.9.2
chrI	2070394	2071894	Y37E3.27
chrI	2071679	2073179	Y37E3.10.1
chrI	2071682	2073182	Y37E3.10.2
chrI	2077961	2079461	Y37E3.11a
chrI	2077970	2079470	Y37E3.11b
chrI	2084039	2085539	Y37E3.20
chrI	2084530	2086030	Y37E3.29
chrI	2093353	2094853	Y37E3.13
chrI	2096348	2097848	Y37E3.15a
chrI	2096348	2097848	Y37E3.15b
chrI	2108132	2109632	Y37E3.19
chrI	2118033	2119533	Y37E3.16.2
chrI	2118053	2119553	Y37E3.16.1
chrI	2127592	2129092	Y37E3.17b
chrI	2127592	2129092	Y37E3.17a
chrI	2148893	2150393	Y37E3.25
chrI	2148989	2150489	Y37E3.24
chrI	2149221	2150721	Y37E3.23
chrI	2159044	2160544	W03F11.6a
chrI	2159044	2160544	W03F11.6c
chrI	2159044	2160544	W03F11.6d
chrI	2196980	2198480	W03F11.6b
chrI	2215101	2216601	W03F11.5
chrI	2221815	2223315	W03F11.1
chrI	2232693	2234193	W03F11.2
chrI	2234408	2235908	W03F11.3
chrI	2240859	2242359	W03F11.4
chrI	2241231	2242731	F12B6.3
chrI	2242671	2244171	F12B6.4
chrI	2249132	2250632	F12B6.2b.2
chrI	2249132	2250632	F12B6.2d
chrI	2249132	2250632	F12B6.2c
chrI	2249132	2250632	F12B6.2a
chrI	2249132	2250632	F12B6.2b.1
chrI	2268392	2269892	Y39G10AL.4
chrI	2268944	2270444	Y39G10AL.6
chrI	2271360	2272860	Y39G10AL.5
chrI	2271940	2273440	Y39G10AL.t1
chrI	2272368	2273868	F12B6.1
chrI	2278835	2280335	Y39G10AL.1
chrI	2290593	2292093	Y39G10AL.3.1
chrI	2290685	2292185	Y39G10AL.3.2
chrI	2292133	2293633	Y39G10AR.11.3
chrI	2292133	2293633	Y39G10AR.11.1
chrI	2292133	2293633	Y39G10AR.11.2
chrI	2299085	2300585	Y39G10AR.10.1
chrI	2299087	2300587	Y39G10AR.10.2
chrI	2303895	2305395	Y39G10AR.12a
chrI	2303895	2305395	Y39G10AR.12b.2
chrI	2303897	2305397	Y39G10AR.12b.1
chrI	2305986	2307486	Y39G10AR.9a
chrI	2306268	2307768	Y39G10AR.9b
chrI	2306292	2307792	Y39G10AR.13.2
chrI	2306318	2307818	Y39G10AR.13.1
chrI	2307973	2309473	Y39G10AR.21.1
chrI	2307977	2309477	Y39G10AR.21.2
chrI	2311497	2312997	Y39G10AR.20
chrI	2312270	2313770	Y39G10AR.8.1
chrI	2312272	2313772	Y39G10AR.8.2
chrI	2315308	2316808	Y39G10AR.7
chrI	2315489	2316989	Y39G10AR.30
chrI	2321319	2322819	Y39G10AR.14.2
chrI	2321349	2322849	Y39G10AR.14.1
chrI	2326831	2328331	Y39G10AR.15
chrI	2326990	2328490	Y39G10AR.22
chrI	2332137	2333637	Y39G10AR.16
chrI	2332327	2333827	Y39G10AR.6
chrI	2341217	2342717	Y39G10AR.5
chrI	2349842	2351342	Y39G10AR.23
chrI	2351836	2353336	Y39G10AR.25
chrI	2356884	2358384	Y39G10AR.3
chrI	2367688	2369188	Y39G10AR.31
chrI	2367784	2369284	Y39G10AR.29
chrI	2368363	2369863	Y39G10AR.28
chrI	2370360	2371860	Y39G10AR.27
chrI	2381353	2382853	Y39G10AR.17
chrI	2392917	2394417	Y39G10AR.18b
chrI	2400990	2402490	Y39G10AR.18a.2
chrI	2400990	2402490	Y39G10AR.18a.1
chrI	2401233	2402733	Y39G10AR.2
chrI	2409191	2410691	Y39G10AR.24
chrI	2409763	2411263	Y39G10AR.26
chrI	2414134	2415634	F23C8.13
chrI	2419855	2421355	F23C8.5.2
chrI	2420322	2421822	F23C8.5.1
chrI	2421244	2422744	F23C8.6
chrI	2424575	2426075	F23C8.7
chrI	2432083	2433583	F23C8.8
chrI	2433005	2434505	F23C8.4
chrI	2433115	2434615	F23C8.9
chrI	2437802	2439302	F23C8.3
chrI	2440671	2442171	F23C8.10
chrI	2444421	2445921	F23C8.2
chrI	2445764	2447264	F23C8.1
chrI	2450185	2451685	F23C8.11
chrI	2451309	2452809	F23C8.12
chrI	2462963	2464463	T16H5.1a
chrI	2462963	2464463	T16H5.1b.2
chrI	2464139	2465639	T16H5.1b.1
chrI	2471437	2472937	Y74C10AL.2.2
chrI	2471869	2473369	Y74C10AL.2.1
chrI	2481685	2483185	Y74C10AR.2
chrI	2484869	2486369	Y74C10AR.1
chrI	2484884	2486384	Y74C10AR.3
chrI	2488977	2490477	Y23H5B.6
chrI	2497135	2498635	Y23H5B.5
chrI	2513168	2514668	Y23H5B.13
chrI	2513212	2514712	Y23H5B.7a
chrI	2513212	2514712	Y23H5B.7b
chrI	2513285	2514785	Y23H5B.7c.1
chrI	2513328	2514828	Y23H5B.7c.2
chrI	2513813	2515313	Y23H5B.10
chrI	2523533	2525033	Y23H5B.11
chrI	2532269	2533769	Y23H5B.4
chrI	2543750	2545250	Y23H5B.3
chrI	2547829	2549329	Y23H5B.8
chrI	2548297	2549797	Y23H5B.2
chrI	2551092	2552592	Y23H5B.9
chrI	2552035	2553535	Y23H5B.1
chrI	2555225	2556725	Y23H5B.12
chrI	2557301	2558801	C55C2.4
chrI	2559397	2560897	C55C2.3
chrI	2561659	2563159	C55C2.2
chrI	2567761	2569261	C55C2.1
chrI	2575522	2577022	C55C2.5a
chrI	2575522	2577022	C55C2.5b
chrI	2575522	2577022	C55C2.5c.2
chrI	2575524	2577024	C55C2.5c.1
chrI	2585626	2587126	K07A3.1.2
chrI	2585628	2587128	K07A3.1.1
chrI	2585628	2587128	K07A3.1.3
chrI	2590383	2591883	K07A3.2b
chrI	2594782	2596282	K07A3.2a
chrI	2598980	2600480	K07A3.3b
chrI	2598990	2600490	K07A3.3a
chrI	2604284	2605784	K07A3.5
chrI	2605107	2606607	K07A3.4
chrI	2605755	2607255	Y23H5A.5b
chrI	2605755	2607255	Y23H5A.5d.3
chrI	2605755	2607255	Y23H5A.5c
chrI	2605755	2607255	Y23H5A.5d.2
chrI	2605755	2607255	Y23H5A.5a
chrI	2605755	2607255	Y23H5A.5d.1
chrI	2613879	2615379	Y23H5A.10
chrI	2614318	2615818	Y23H5A.11
chrI	2616561	2618061	Y23H5A.4
chrI	2619655	2621155	Y23H5A.3
chrI	2619920	2621420	Y23H5A.9
chrI	2620956	2622456	Y23H5A.2
chrI	2628079	2629579	Y23H5A.7b
chrI	2628079	2629579	Y23H5A.7a
chrI	2628686	2630186	Y23H5A.1
chrI	2632008	2633508	Y23H5A.8
chrI	2635905	2637405	F40E3.7
chrI	2637650	2639150	F40E3.3
chrI	2641723	2643223	F40E3.2
chrI	2651213	2652713	F40E3.6
chrI	2655425	2656925	F40E3.9
chrI	2655827	2657327	F40E3.8
chrI	2656735	2658235	F40E3.5.1
chrI	2656743	2658243	F40E3.5.2
chrI	2667161	2668661	F32B5.6d.2
chrI	2667161	2668661	F32B5.6a.1
chrI	2667168	2668668	F32B5.6b
chrI	2667168	2668668	F32B5.6c
chrI	2667168	2668668	F32B5.6a.2
chrI	2667168	2668668	F32B5.6d.3
chrI	2667168	2668668	F32B5.6d.5
chrI	2667407	2668907	F32B5.6d.1
chrI	2667794	2669294	F32B5.6d.4
chrI	2677060	2678560	F32B5.12
chrI	2681867	2683367	F32B5.13
chrI	2682299	2683799	F32B5.7.1
chrI	2682299	2683799	F32B5.7.2
chrI	2683866	2685366	F32B5.14
chrI	2684499	2685999	F32B5.15
chrI	2687948	2689448	F32B5.9
chrI	2688975	2690475	F32B5.8
chrI	2691078	2692578	F32B5.4
chrI	2691758	2693258	F32B5.3
chrI	2696441	2697941	F32B5.2
chrI	2698214	2699714	F32B5.10
chrI	2699421	2700921	F32B5.1
chrI	2699644	2701144	F32B5.11
chrI	2700340	2701840	F32B5.16
chrI	2702960	2704460	Y71F9B.21
chrI	2705884	2707384	Y71F9B.5b.1
chrI	2706565	2708065	Y71F9B.5b.2
chrI	2706600	2708100	Y71F9B.5b.3
chrI	2706600	2708100	Y71F9B.5a
chrI	2720979	2722479	Y71F9B.16
chrI	2725657	2727157	Y71F9B.4.1
chrI	2726013	2727513	Y71F9B.4.2
chrI	2726160	2727660	Y71F9B.6
chrI	2729003	2730503	Y71F9B.3.1
chrI	2729005	2730505	Y71F9B.3.2
chrI	2730565	2732065	Y71F9B.2
chrI	2738659	2740159	Y71F9B.17
chrI	2738992	2740492	Y71F9B.19
chrI	2741384	2742884	Y71F9B.22
chrI	2742010	2743510	Y71F9B.8
chrI	2743954	2745454	Y71F9B.18
chrI	2757299	2758799	Y71F9B.20
chrI	2757713	2759213	Y71F9B.7.1
chrI	2760484	2761984	Y71F9B.9a
chrI	2760542	2762042	Y71F9B.9b
chrI	2773911	2775411	Y71F9B.1
chrI	2775599	2777099	Y71F9B.10b
chrI	2775599	2777099	Y71F9B.10a.2
chrI	2775605	2777105	Y71F9B.10a.1
chrI	2777433	2778933	Y71F9B.13b
chrI	2778150	2779650	Y71F9B.13a
chrI	2778221	2779721	Y71F9B.13c
chrI	2782273	2783773	Y71F9B.14
chrI	2783773	2785273	Y71F9B.15
chrI	2785136	2786636	W03D8.10
chrI	2785357	2786857	W03D8.9.2
chrI	2785570	2787070	W03D8.9.1
chrI	2789833	2791333	W03D8.1
chrI	2790690	2792190	W03D8.8
chrI	2795384	2796884	W03D8.7
chrI	2798610	2800110	W03D8.12
chrI	2798930	2800430	W03D8.2a
chrI	2799391	2800891	W03D8.2b
chrI	2801823	2803323	W03D8.6
chrI	2815462	2816962	W03D8.5
chrI	2817767	2819267	W03D8.11
chrI	2822259	2823759	W03D8.3
chrI	2829336	2830836	W10C8.14
chrI	2829795	2831295	W10C8.2
chrI	2830306	2831806	W10C8.8
chrI	2831101	2832601	W10C8.12
chrI	2832755	2834255	W10C8.3
chrI	2834484	2835984	W10C8.16
chrI	2834838	2836338	W10C8.9
chrI	2834984	2836484	W10C8.13
chrI	2835485	2836985	W10C8.15
chrI	2836985	2838485	W10C8.7
chrI	2837552	2839052	W10C8.11
chrI	2845721	2847221	W10C8.1
chrI	2852251	2853751	W10C8.4b
chrI	2853357	2854857	W10C8.4a
chrI	2854296	2855796	W10C8.10
chrI	2855217	2856717	W10C8.5.3
chrI	2855234	2856734	W10C8.5.2
chrI	2855236	2856736	W10C8.5.1
chrI	2859349	2860849	W10C8.6
chrI	2861404	2862904	Y71F9AL.11
chrI	2863563	2865063	Y71F9AL.21
chrI	2865430	2866930	Y71F9AL.10.1
chrI	2865509	2867009	Y71F9AL.10.2
chrI	2874791	2876291	Y71F9AL.12
chrI	2875476	2876976	Y71F9AL.13b.5
chrI	2875783	2877283	Y71F9AL.13b.6
chrI	2875788	2877288	Y71F9AL.13b.4
chrI	2875809	2877309	Y71F9AL.13b.3
chrI	2875810	2877310	Y71F9AL.13b.2
chrI	2875810	2877310	Y71F9AL.13b.7
chrI	2875810	2877310	Y71F9AL.13a.2
chrI	2875810	2877310	Y71F9AL.13b.8
chrI	2875810	2877310	Y71F9AL.13b.9
chrI	2875811	2877311	Y71F9AL.13b.1
chrI	2875826	2877326	Y71F9AL.13a.1
chrI	2875931	2877431	Y71F9AL.9.1
chrI	2875933	2877433	Y71F9AL.9.2
chrI	2876056	2877556	Y71F9AL.19
chrI	2876345	2877845	Y71F9AL.20
chrI	2877579	2879079	Y71F9AL.8
chrI	2882942	2884442	Y71F9AL.14.2
chrI	2882956	2884456	Y71F9AL.14.1
chrI	2886801	2888301	Y71F9AL.7
chrI	2889447	2890947	Y71F9AL.6
chrI	2893220	2894720	Y71F9AL.16
chrI	2900336	2901836	Y71F9AL.5
chrI	2900362	2901862	Y71F9AL.17
chrI	2902597	2904097	Y71F9AL.4
chrI	2914177	2915677	Y71F9AL.2
chrI	2923933	2925433	Y71F9AL.1
chrI	2924215	2925715	Y71F9AL.18.2
chrI	2924217	2925717	Y71F9AL.18.1
chrI	2927394	2928894	Y71F9AM.6.1
chrI	2927396	2928896	Y71F9AM.6.2
chrI	2928778	2930278	Y71F9AM.5b
chrI	2928785	2930285	Y71F9AM.5a
chrI	2930461	2931961	Y71F9AM.4a.1
chrI	2930688	2932188	Y71F9AM.4b.1
chrI	2934624	2936124	Y71F9AM.4b.2
chrI	2934786	2936286	Y71F9AM.7
chrI	2941085	2942585	Y71F9AM.8
chrI	2957378	2958878	Y71F9AR.1
chrI	2966617	2968117	Y71F9AR.7
chrI	2967242	2968742	Y71F9AR.9
chrI	2973093	2974593	Y71F9AR.8
chrI	2973918	2975418	Y71F9AR.5
chrI	2974472	2975972	Y71F9AR.6
chrI	2982574	2984074	Y71F9AR.4
chrI	2984669	2986169	Y71F9AR.2
chrI	2995407	2996907	Y54E10BL.4
chrI	2995415	2996915	Y71F9AR.3
chrI	3002351	3003851	Y54E10BL.5
chrI	3002528	3004028	Y54E10BL.3
chrI	3009494	3010994	Y54E10BL.8
chrI	3009691	3011191	Y54E10BL.2
chrI	3011112	3012612	Y54E10BL.1
chrI	3012950	3014450	Y54E10BL.6
chrI	3014743	3016243	Y54E10BR.4
chrI	3020650	3022150	Y54E10BR.3
chrI	3030594	3032094	Y54E10BR.5.2
chrI	3030596	3032096	Y54E10BR.5.1
chrI	3031968	3033468	Y54E10BR.2.1
chrI	3031972	3033472	Y54E10BR.2.2
chrI	3032007	3033507	Y54E10BR.2.3
chrI	3032440	3033940	Y54E10BR.6
chrI	3047296	3048796	Y54E10BR.7
chrI	3058252	3059752	Y54E10BR.1b
chrI	3058315	3059815	Y54E10BR.1a
chrI	3058667	3060167	Y54E10BR.8
chrI	3069642	3071142	M01B12.3
chrI	3084376	3085876	M01B12.4c
chrI	3084376	3085876	M01B12.4a.2
chrI	3084376	3085876	M01B12.4b
chrI	3084378	3085878	M01B12.4a.1
chrI	3095720	3097220	M01B12.5a
chrI	3095720	3097220	M01B12.5b.2
chrI	3095777	3097277	M01B12.5b.1
chrI	3098682	3100182	C45E1.7
chrI	3102212	3103712	C45E1.9
chrI	3102785	3104285	C45E1.6
chrI	3103364	3104864	C45E1.1b
chrI	3103364	3104864	C45E1.1a
chrI	3110174	3111674	C45E1.5
chrI	3115677	3117177	C45E1.8
chrI	3124647	3126147	C45E1.4
chrI	3136189	3137689	K09H9.3
chrI	3140103	3141603	K09H9.8
chrI	3142677	3144177	K09H9.5
chrI	3146997	3148497	K09H9.2.1
chrI	3147015	3148515	K09H9.2.2
chrI	3147295	3148795	K09H9.6.2
chrI	3147361	3148861	K09H9.6.1
chrI	3151505	3153005	K09H9.7
chrI	3151836	3153336	K09H9.1
chrI	3161637	3163137	Y54E10A.9c
chrI	3161808	3163308	Y54E10A.7.1
chrI	3161814	3163314	Y54E10A.7.2
chrI	3161873	3163373	Y54E10A.9a.1
chrI	3161873	3163373	Y54E10A.9a.2
chrI	3161878	3163378	Y54E10A.9b
chrI	3162689	3164189	Y54E10A.6
chrI	3166687	3168187	Y54E10A.5.1
chrI	3167194	3168694	Y54E10A.5.2
chrI	3175821	3177321	Y54E10A.10.2
chrI	3175823	3177323	Y54E10A.10.1
chrI	3192345	3193845	Y54E10A.11
chrI	3198342	3199842	Y54E10A.12
chrI	3202731	3204231	Y54E10A.13
chrI	3205711	3207211	Y54E10A.17.1
chrI	3205802	3207302	Y54E10A.17.2
chrI	3210047	3211547	Y54E10A.4b
chrI	3210047	3211547	Y54E10A.4a.1
chrI	3211991	3213491	Y54E10A.4a.2
chrI	3222452	3223952	Y54E10A.14
chrI	3227524	3229024	Y54E10A.15
chrI	3228430	3229930	Y54E10A.3
chrI	3232392	3233892	Y54E10A.2
chrI	3245222	3246722	Y54E10A.24
chrI	3245575	3247075	Y54E10A.16a
chrI	3245575	3247075	Y54E10A.16b.2
chrI	3245666	3247166	Y54E10A.16b.1
chrI	3247206	3248706	Y54E10A.25
chrI	3247490	3248990	Y54E10A.27
chrI	3248035	3249535	Y54E10A.26
chrI	3255690	3257190	Y54E10A.28
chrI	3256266	3257766	Y54E10A.19
chrI	3258001	3259501	Y54E10A.20
chrI	3258591	3260091	Y54E10A.22
chrI	3258872	3260372	Y44E3B.2
chrI	3259310	3260810	Y54E10A.21
chrI	3260216	3261716	Y54E10A.23
chrI	3264789	3266289	Y44E3B.1c
chrI	3265356	3266856	Y44E3B.1a
chrI	3265359	3266859	Y44E3B.1b.2
chrI	3266093	3267593	W01B11.3.2
chrI	3266093	3267593	W01B11.3.1
chrI	3266095	3267595	W01B11.3.3
chrI	3266264	3267764	Y44E3B.1b.1
chrI	3277157	3278657	W01B11.5a
chrI	3279164	3280664	W01B11.7
chrI	3280385	3281885	W01B11.5b
chrI	3286383	3287883	W01B11.2
chrI	3293858	3295358	W01B11.6a.2
chrI	3293860	3295360	W01B11.6a.1
chrI	3298607	3300107	W01B11.1
chrI	3306967	3308467	Y44E3A.2
chrI	3318088	3319588	Y44E3A.3
chrI	3330175	3331675	Y44E3A.4
chrI	3337368	3338868	Y44E3A.1a
chrI	3337368	3338868	Y44E3A.1b
chrI	3349402	3350902	Y44E3A.6b
chrI	3349402	3350902	Y44E3A.6a
chrI	3351464	3352964	W05F2.7
chrI	3361370	3362870	W05F2.8
chrI	3365359	3366859	W05F2.2
chrI	3367815	3369315	W05F2.6
chrI	3368054	3369554	W05F2.3
chrI	3370756	3372256	W05F2.5.1
chrI	3370758	3372258	W05F2.5.2
chrI	3376399	3377899	W05F2.9
chrI	3382604	3384104	W05F2.4c
chrI	3382719	3384219	W05F2.4b.2
chrI	3384014	3385514	F25F1.4
chrI	3384586	3386086	F25F1.3
chrI	3386001	3387501	W05F2.4b.1
chrI	3401255	3402755	K03E5.7
chrI	3402366	3403866	W05F2.4a.2
chrI	3402368	3403868	W05F2.4a.1
chrI	3404748	3406248	K03E5.6
chrI	3407034	3408534	K03E5.3
chrI	3418474	3419974	K03E5.2b
chrI	3418474	3419974	K03E5.2a
chrI	3418680	3420180	K03E5.2d
chrI	3420159	3421659	K03E5.2c.1
chrI	3422208	3423708	K03E5.2c.2
chrI	3426178	3427678	K03E5.1
chrI	3438045	3439545	Y47G6A.12
chrI	3438109	3439609	Y47G6A.28
chrI	3441690	3443190	Y47G6A.13
chrI	3448328	3449828	Y47G6A.11
chrI	3466133	3467633	Y47G6A.10
chrI	3467689	3469189	Y47G6A.14
chrI	3475813	3477313	Y47G6A.15
chrI	3478330	3479830	Y47G6A.9
chrI	3480988	3482488	Y47G6A.8
chrI	3499209	3500709	Y47G6A.17
chrI	3501738	3503238	Y47G6A.7a.1
chrI	3501740	3503240	Y47G6A.7b.1
chrI	3501740	3503240	Y47G6A.7a.3
chrI	3501740	3503240	Y47G6A.7b.2
chrI	3501740	3503240	Y47G6A.7a.2
chrI	3512236	3513736	Y47G6A.18.2
chrI	3512238	3513738	Y47G6A.18.1
chrI	3515480	3516980	Y47G6A.6
chrI	3524093	3525593	Y47G6A.30
chrI	3529459	3530959	Y47G6A.19b
chrI	3529459	3530959	Y47G6A.19a
chrI	3529459	3530959	Y47G6A.19c
chrI	3532996	3534496	Y47G6A.5a
chrI	3533703	3535203	Y47G6A.5b
chrI	3546093	3547593	Y47G6A.4
chrI	3546407	3547907	Y47G6A.20b
chrI	3546407	3547907	Y47G6A.20a
chrI	3546407	3547907	Y47G6A.20c
chrI	3552558	3554058	Y47G6A.34
chrI	3554583	3556083	Y47G6A.27
chrI	3559310	3560810	Y47G6A.21.2
chrI	3559312	3560812	Y47G6A.21.1
chrI	3562354	3563854	Y47G6A.22.2
chrI	3562362	3563862	Y47G6A.22.1
chrI	3563066	3564566	Y47G6A.33
chrI	3567210	3568710	Y47G6A.35
chrI	3578191	3579691	Y47G6A.23
chrI	3600180	3601680	Y47G6A.29
chrI	3600293	3601793	Y47G6A.3.1
chrI	3601016	3602516	Y47G6A.3.2
chrI	3602345	3603845	Y47G6A.31
chrI	3605247	3606747	Y47G6A.24b
chrI	3605260	3606760	Y47G6A.24a
chrI	3607397	3608897	Y47G6A.2.1
chrI	3607520	3609020	Y47G6A.2.2
chrI	3607848	3609348	Y47G6A.25
chrI	3610911	3612411	Y47G6A.1.1
chrI	3619200	3620700	Y47G6A.26
chrI	3619584	3621084	Y47G6A.32
chrI	3628473	3629973	T28F2.3
chrI	3635986	3637486	T28F2.4a
chrI	3635988	3637488	T28F2.4b
chrI	3636355	3637855	T28F2.2
chrI	3638427	3639927	T28F2.t1
chrI	3638650	3640150	T28F2.1
chrI	3646512	3648012	T28F2.5
chrI	3652102	3653602	T28F2.6
chrI	3652960	3654460	T28F2.8
chrI	3660548	3662048	T28F2.7
chrI	3671203	3672703	D1037.2.2
chrI	3671205	3672705	D1037.2.1
chrI	3680447	3681947	D1037.3
chrI	3683621	3685121	D1037.4
chrI	3683804	3685304	D1037.1
chrI	3693517	3695017	D1037.5
chrI	3697052	3698552	H26D21.2.2
chrI	3697054	3698554	H26D21.2.1
chrI	3697097	3698597	H26D21.1
chrI	3697119	3698619	H26D21.3
chrI	3708723	3710223	F21A9.2
chrI	3711175	3712675	F21A9.1
chrI	3720660	3722160	T12F5.4
chrI	3725013	3726513	T12F5.3.1
chrI	3726029	3727529	T12F5.3.2
chrI	3730354	3731854	T12F5.2
chrI	3736981	3738481	T12F5.5b
chrI	3739982	3741482	T12F5.5a
chrI	3740459	3741959	T12F5.1
chrI	3744504	3746004	T12F5.6
chrI	3744591	3746091	Y8G1A.1a
chrI	3745677	3747177	Y8G1A.1b
chrI	3747647	3749147	Y8G1A.3
chrI	3753461	3754961	Y8G1A.2.2
chrI	3753464	3754964	Y8G1A.2.1
chrI	3758542	3760042	ZK770.3.2
chrI	3758576	3760076	ZK770.3.1
chrI	3768683	3770183	ZK770.1
chrI	3773708	3775208	C32E8.6a
chrI	3773717	3775217	C32E8.6b
chrI	3774078	3775578	C32E8.12
chrI	3781120	3782620	C32E8.5.1
chrI	3781120	3782620	C32E8.5.2
chrI	3781161	3782661	C32E8.7
chrI	3782837	3784337	C32E8.4.1
chrI	3782942	3784442	C32E8.4.2
chrI	3785596	3787096	C32E8.3
chrI	3787036	3788536	C32E8.2a.1
chrI	3787036	3788536	C32E8.2b.1
chrI	3787038	3788538	C32E8.2a.2
chrI	3787038	3788538	C32E8.2b.2
chrI	3792300	3793800	C32E8.8
chrI	3795155	3796655	C32E8.1
chrI	3797556	3799056	C32E8.9
chrI	3805207	3806707	C32E8.10f
chrI	3805207	3806707	C32E8.10e
chrI	3805207	3806707	C32E8.10b
chrI	3805207	3806707	C32E8.10h
chrI	3805207	3806707	C32E8.10d
chrI	3805207	3806707	C32E8.10a
chrI	3805221	3806721	C32E8.10c
chrI	3816299	3817799	C32E8.11
chrI	3816998	3818498	F53F10.5.1
chrI	3817076	3818576	F53F10.5.2
chrI	3821493	3822993	F53F10.7
chrI	3823947	3825447	F53F10.4.1
chrI	3823949	3825449	F53F10.4.2
chrI	3826210	3827710	F53F10.3.1
chrI	3826221	3827721	F53F10.3.2
chrI	3827252	3828752	F53F10.8.2
chrI	3827252	3828752	F53F10.8.1
chrI	3827845	3829345	F53F10.6
chrI	3829941	3831441	F53F10.2b.1
chrI	3830119	3831619	F53F10.2b.4
chrI	3830119	3831619	F53F10.2a.1
chrI	3830119	3831619	F53F10.2b.3
chrI	3830119	3831619	F53F10.2a.2
chrI	3831241	3832741	F53F10.2b.2
chrI	3837268	3838768	F53F10.1
chrI	3839176	3840676	T03F1.5.1
chrI	3839402	3840902	T03F1.5.2
chrI	3841033	3842533	T03F1.6a
chrI	3841061	3842561	T03F1.6b
chrI	3852837	3854337	T03F1.11
chrI	3858797	3860297	T03F1.7
chrI	3861571	3863071	T03F1.8b
chrI	3862232	3863732	T03F1.8a
chrI	3865441	3866941	T03F1.9
chrI	3866541	3868041	T03F1.3.1
chrI	3866543	3868043	T03F1.3.2
chrI	3868221	3869721	T03F1.2
chrI	3872919	3874419	T03F1.10
chrI	3873039	3874539	T03F1.1.1
chrI	3873367	3874867	T03F1.1.2
chrI	3876063	3877563	C50F2.3.1
chrI	3876065	3877565	C50F2.3.2
chrI	3876207	3877707	T03F1.12
chrI	3880830	3882330	C50F2.2
chrI	3885464	3886964	C50F2.10
chrI	3886583	3888083	C50F2.9
chrI	3891021	3892521	C50F2.4.2
chrI	3891021	3892521	C50F2.4.1
chrI	3891334	3892834	C50F2.1
chrI	3893433	3894933	C50F2.11
chrI	3896903	3898403	C50F2.5
chrI	3898848	3900348	C50F2.6a.3
chrI	3899305	3900805	C50F2.6b
chrI	3899343	3900843	C50F2.6a.1
chrI	3899409	3900909	C50F2.6a.2
chrI	3900883	3902383	C50F2.7
chrI	3904703	3906203	C50F2.8
chrI	3907747	3909247	T20F5.2.1
chrI	3907749	3909249	T20F5.2.2
chrI	3910045	3911545	T20F5.3.2
chrI	3910047	3911547	T20F5.3.1
chrI	3911974	3913474	T20F5.8
chrI	3914961	3916461	T20F5.4
chrI	3915066	3916566	T20F5.1
chrI	3919675	3921175	T20F5.5
chrI	3924666	3926166	T20F5.6.1
chrI	3924674	3926174	T20F5.6.2
chrI	3927390	3928890	T20F5.7
chrI	3929832	3931332	T21E3.2
chrI	3931212	3932712	T21E3.1
chrI	3953445	3954945	T21E3.3
chrI	3959976	3961476	F47B3.4
chrI	3963372	3964872	F47B3.3
chrI	3963680	3965180	F47B3.5
chrI	3966578	3968078	F47B3.6
chrI	3969376	3970876	F47B3.2
chrI	3969515	3971015	F47B3.7
chrI	3971164	3972664	F47B3.1
chrI	3976721	3978221	F28H1.4a
chrI	3976759	3978259	F28H1.4b.1
chrI	3976819	3978319	F28H1.4b.3
chrI	3976854	3978354	F28H1.4b.2
chrI	3979030	3980530	F28H1.5
chrI	3982173	3983673	F28H1.3.1
chrI	3982185	3983685	F28H1.3.3
chrI	3982186	3983686	F28H1.3.2
chrI	3986893	3988393	F28H1.2
chrI	3994711	3996211	F28H1.1
chrI	4004437	4005937	F55C7.2
chrI	4007691	4009191	F55C7.7d.2
chrI	4007838	4009338	F55C7.7d.1
chrI	4011087	4012587	F55C7.7h
chrI	4011087	4012587	F55C7.7e
chrI	4016976	4018476	F55C7.7f
chrI	4019733	4021233	F55C7.8
chrI	4019793	4021293	F55C7.7c
chrI	4020044	4021544	F55C7.7g
chrI	4031129	4032629	F55C7.7a
chrI	4031129	4032629	F55C7.7i
chrI	4031129	4032629	F55C7.7b
chrI	4034745	4036245	C09D1.1b
chrI	4034894	4036394	C09D1.1a
chrI	4034894	4036394	C09D1.1f
chrI	4034894	4036394	C09D1.1e
chrI	4034894	4036394	C09D1.1g
chrI	4042554	4044054	C09D1.5
chrI	4043115	4044615	C09D1.4
chrI	4057459	4058959	C09D1.3
chrI	4072350	4073850	C09D1.2
chrI	4079569	4081069	C09D1.1d
chrI	4080525	4082025	C09D1.1c
chrI	4093611	4095111	C24G7.4
chrI	4102714	4104214	C24G7.2
chrI	4108408	4109908	C24G7.1
chrI	4113735	4115235	H31G24.4.1
chrI	4113862	4115362	H31G24.4.2
chrI	4115852	4117352	H31G24.3
chrI	4119408	4120908	H31G24.2
chrI	4122482	4123982	H31G24.1
chrI	4125057	4126557	E01A2.3b
chrI	4125057	4126557	E01A2.3a
chrI	4131501	4133001	E01A2.2a.1
chrI	4131501	4133001	E01A2.2a.2
chrI	4131501	4133001	E01A2.2b.2
chrI	4131726	4133226	E01A2.4.2
chrI	4131794	4133294	E01A2.4.1
chrI	4132159	4133659	E01A2.2b.1
chrI	4136576	4138076	E01A2.5
chrI	4138232	4139732	E01A2.9
chrI	4138454	4139954	E01A2.6.3
chrI	4138456	4139956	E01A2.6.1
chrI	4138515	4140015	E01A2.1b
chrI	4138525	4140025	E01A2.6.2
chrI	4139650	4141150	E01A2.1a
chrI	4144085	4145585	E01A2.7
chrI	4146597	4148097	E01A2.10.2
chrI	4146638	4148138	E01A2.10.1
chrI	4147757	4149257	E01A2.8
chrI	4148913	4150413	R12E2.15.2
chrI	4148931	4150431	R12E2.15.1
chrI	4148982	4150482	R12E2.14.1
chrI	4149001	4150501	R12E2.14.2
chrI	4151248	4152748	R12E2.6
chrI	4153944	4155444	R12E2.7.2
chrI	4154052	4155552	R12E2.7.1
chrI	4158235	4159735	R12E2.8
chrI	4160615	4162115	R12E2.9
chrI	4161036	4162536	R12E2.5
chrI	4164134	4165634	R12E2.4a.1
chrI	4164136	4165636	R12E2.4b
chrI	4171091	4172591	R12E2.10
chrI	4171207	4172707	R12E2.16
chrI	4171808	4173308	R12E2.18
chrI	4173126	4174626	R12E2.11.2
chrI	4173128	4174628	R12E2.11.1
chrI	4174276	4175776	R12E2.12.2
chrI	4174278	4175778	R12E2.12.1
chrI	4174318	4175818	R12E2.3.1
chrI	4174320	4175820	R12E2.3.2
chrI	4174998	4176498	R12E2.17
chrI	4177811	4179311	R12E2.2.1
chrI	4177813	4179313	R12E2.2.2
chrI	4177949	4179449	R12E2.13.2
chrI	4177951	4179451	R12E2.13.1
chrI	4181220	4182720	R12E2.1.1
chrI	4184061	4185561	C18E3.7a
chrI	4185548	4187048	C18E3.7c.1
chrI	4185550	4187050	C18E3.7d.3
chrI	4185550	4187050	C18E3.7c.2
chrI	4185550	4187050	C18E3.7b
chrI	4185550	4187050	C18E3.7d.2
chrI	4186052	4187552	C18E3.7d.1
chrI	4189143	4190643	C18E3.6.1
chrI	4192240	4193740	C18E3.5.1
chrI	4192242	4193742	C18E3.5.2
chrI	4201418	4202918	C18E3.4
chrI	4202459	4203959	C18E3.3
chrI	4209842	4211342	C18E3.8
chrI	4209978	4211478	C18E3.2.1
chrI	4209978	4211478	C18E3.2.2
chrI	4209980	4211480	C18E3.2.3
chrI	4211743	4213243	C18E3.1
chrI	4212287	4213787	C18E3.10
chrI	4215169	4216669	C18E3.9b
chrI	4215254	4216754	C18E3.9a
chrI	4228577	4230077	C43E11.6d.2
chrI	4228577	4230077	C43E11.6a.2
chrI	4228577	4230077	C43E11.6d.1
chrI	4228577	4230077	C43E11.6e.2
chrI	4228888	4230388	C43E11.6a.1
chrI	4228915	4230415	C43E11.6b
chrI	4228915	4230415	C43E11.6c
chrI	4230143	4231643	C43E11.6e.1
chrI	4236034	4237534	C43E11.5
chrI	4242228	4243728	C43E11.7.2
chrI	4242230	4243730	C43E11.7.1
chrI	4246754	4248254	C43E11.4
chrI	4247081	4248581	C43E11.8
chrI	4248482	4249982	C43E11.11.1
chrI	4248493	4249993	C43E11.11.2
chrI	4252242	4253742	C43E11.12a.2
chrI	4252242	4253742	C43E11.12a.1
chrI	4252293	4253793	C43E11.12b
chrI	4253380	4254880	C43E11.3a
chrI	4254402	4255902	C43E11.3b
chrI	4264107	4265607	C43E11.2a.1
chrI	4265568	4267068	C43E11.2b
chrI	4267468	4268968	C43E11.9.2
chrI	4267472	4268972	C43E11.9.1
chrI	4269646	4271146	C43E11.1
chrI	4269788	4271288	C43E11.10
chrI	4274315	4275815	Y47D9A.4
chrI	4274888	4276388	Y47D9A.3
chrI	4279077	4280577	Y47D9A.5.2
chrI	4279123	4280623	Y47D9A.5.1
chrI	4297259	4298759	Y47D9A.2b
chrI	4297626	4299126	Y47D9A.2a
chrI	4302930	4304430	Y47D9A.1a
chrI	4303067	4304567	Y47D9A.1b
chrI	4310816	4312316	T03A1.5
chrI	4320095	4321595	ZK973.6
chrI	4321960	4323460	ZK973.19
chrI	4323721	4325221	ZK973.24
chrI	4328740	4330240	ZK973.23
chrI	4334138	4335638	ZK973.15
chrI	4343281	4344781	ZK973.16
chrI	4343581	4345081	ZK973.13
chrI	4346321	4347821	ZK973.18
chrI	4346621	4348121	ZK973.17
chrI	4349208	4350708	ZK973.22
chrI	4349508	4351008	ZK973.20
chrI	4352095	4353595	ZK973.21
chrI	4352395	4353895	ZK973.25
chrI	4354982	4356482	ZK973.12
chrI	4355282	4356782	ZK973.14
chrI	4358116	4359616	ZK973.5
chrI	4362415	4363915	ZK973.4
chrI	4366496	4367996	ZK973.8
chrI	4367087	4368587	ZK973.3.1
chrI	4367089	4368589	ZK973.3.2
chrI	4371637	4373137	ZK973.9
chrI	4372519	4374019	ZK973.10.2
chrI	4372621	4374121	ZK973.10.1
chrI	4372656	4374156	ZK973.2.2
chrI	4372663	4374163	ZK973.2.1
chrI	4381399	4382899	ZK973.11
chrI	4381565	4383065	ZK973.1
chrI	4385787	4387287	T21E12.4
chrI	4402312	4403812	T21E12.3
chrI	4408689	4410189	T21E12.2.1
chrI	4408692	4410192	T21E12.2.2
chrI	4409871	4411371	T21E12.8
chrI	4410533	4412033	T21E12.7
chrI	4411016	4412516	T21E12.6
chrI	4412722	4414222	T21E12.5
chrI	4421032	4422532	C11D9.1
chrI	4426024	4427524	C41D11.10
chrI	4431417	4432917	C41D11.3b
chrI	4443605	4445105	C41D11.3a
chrI	4443719	4445219	C41D11.2
chrI	4443842	4445342	C41D11.4
chrI	4447962	4449462	C41D11.8.2
chrI	4447964	4449464	C41D11.8.1
chrI	4449277	4450777	C41D11.9
chrI	4450426	4451926	C41D11.5
chrI	4456306	4457806	C41D11.7
chrI	4456383	4457883	C41D11.1b
chrI	4456391	4457891	C41D11.1c.2
chrI	4456391	4457891	C41D11.1c.1
chrI	4456391	4457891	C41D11.1a
chrI	4456391	4457891	C41D11.1d
chrI	4462473	4463973	C41D11.6
chrI	4462854	4464354	C41D11.1e
chrI	4463485	4464985	C41D11.1f.1
chrI	4464658	4466158	C41D11.1f.2
chrI	4479160	4480660	T01A4.4
chrI	4480238	4481738	T01A4.1d
chrI	4490701	4492201	T01A4.1c
chrI	4494392	4495892	T01A4.1a
chrI	4494559	4496059	T01A4.5
chrI	4496315	4497815	T01A4.6
chrI	4501609	4503109	T01A4.1b
chrI	4510627	4512127	Y119C1B.4
chrI	4515584	4517084	Y119C1B.5
chrI	4517966	4519466	Y119C1B.6
chrI	4519070	4520570	Y119C1B.12
chrI	4534299	4535799	Y119C1B.8a
chrI	4534301	4535801	Y119C1B.8b.1
chrI	4539226	4540726	Y119C1B.9
chrI	4549478	4550978	Y119C1B.3
chrI	4552622	4554122	Y119C1B.11
chrI	4553150	4554650	Y119C1B.1
chrI	4556312	4557812	Y119C1B.10a
chrI	4556312	4557812	Y119C1B.10b
chrI	4556664	4558164	D1007.15
chrI	4563041	4564541	D1007.14
chrI	4565495	4566995	D1007.13b
chrI	4566884	4568384	D1007.13a
chrI	4569528	4571028	D1007.1
chrI	4572389	4573889	D1007.2
chrI	4576701	4578201	D1007.3
chrI	4579206	4580706	D1007.18
chrI	4580104	4581604	D1007.4
chrI	4583311	4584811	D1007.5a
chrI	4583311	4584811	D1007.5b.2
chrI	4583315	4584815	D1007.5b.1
chrI	4583787	4585287	D1007.22
chrI	4583960	4585460	D1007.12.1
chrI	4584006	4585506	D1007.6.2
chrI	4584115	4585615	D1007.12.2
chrI	4584246	4585746	D1007.6.1
chrI	4584249	4585749	D1007.20
chrI	4584289	4585789	D1007.21
chrI	4585271	4586771	D1007.10b.1
chrI	4585273	4586773	D1007.10c
chrI	4585273	4586773	D1007.10b.2
chrI	4586605	4588105	D1007.10a
chrI	4589400	4590900	D1007.19
chrI	4589430	4590930	D1007.9
chrI	4602167	4603667	D1007.7
chrI	4602223	4603723	D1007.16
chrI	4603403	4604903	D1007.8
chrI	4604655	4606155	C44E4.5
chrI	4606282	4607782	C44E4.8
chrI	4613613	4615113	C44E4.1b.2
chrI	4614494	4615994	C44E4.1b.1
chrI	4622473	4623973	C44E4.1c
chrI	4622473	4623973	C44E4.1a
chrI	4628968	4630468	C44E4.7
chrI	4632848	4634348	C44E4.2
chrI	4633103	4634603	C44E4.4
chrI	4633991	4635491	C44E4.9
chrI	4635914	4637414	C44E4.6.1
chrI	4636829	4638329	C44E4.6.2
chrI	4636833	4638333	C44E4.10
chrI	4640383	4641883	C44E4.3
chrI	4643437	4644937	B0041.3
chrI	4643778	4645278	Y119C1A.1
chrI	4646280	4647780	B0041.9
chrI	4646309	4647809	B0041.8.1
chrI	4646464	4647964	B0041.4.2
chrI	4646466	4647966	B0041.4.1
chrI	4650271	4651771	B0041.5
chrI	4652406	4653906	B0041.6b
chrI	4652407	4653907	B0041.6a
chrI	4652471	4653971	B0041.2b.2
chrI	4652602	4654102	B0041.2b.1
chrI	4654347	4655847	B0041.2a.1
chrI	4654349	4655849	B0041.2a.2
chrI	4655535	4657035	B0041.2c
chrI	4659521	4661021	B0041.10
chrI	4663499	4664999	B0041.1
chrI	4671239	4672739	B0041.7
chrI	4674135	4675635	T04D1.3d
chrI	4674135	4675635	T04D1.3c
chrI	4674135	4675635	T04D1.3a
chrI	4676695	4678195	T04D1.3b
chrI	4678671	4680171	T04D1.2
chrI	4680423	4681923	T04D1.6
chrI	4698076	4699576	T04D1.4
chrI	4703622	4705122	W09C3.4
chrI	4706264	4707764	W09C3.3
chrI	4710209	4711709	W09C3.6
chrI	4710428	4711928	W09C3.2
chrI	4714986	4716486	W09C3.7
chrI	4716623	4718123	W09C3.1
chrI	4716942	4718442	W09C3.8
chrI	4718789	4720289	C10H11.7
chrI	4720178	4721678	C10H11.6a
chrI	4720206	4721706	C10H11.6b
chrI	4723065	4724565	C10H11.5
chrI	4726301	4727801	C10H11.4
chrI	4730604	4732104	C10H11.3
chrI	4737348	4738848	C10H11.8
chrI	4743822	4745322	C10H11.9
chrI	4744956	4746456	C10H11.11
chrI	4745464	4746964	C10H11.12
chrI	4745970	4747470	C10H11.14
chrI	4746627	4748127	C10H11.1
chrI	4748896	4750396	C10H11.13
chrI	4760824	4762324	C10H11.10
chrI	4761860	4763360	M04F3.6
chrI	4764706	4766206	M04F3.3
chrI	4764754	4766254	M04F3.2
chrI	4768694	4770194	M04F3.1.2
chrI	4769290	4770790	M04F3.1.1
chrI	4769292	4770792	M04F3.1.3
chrI	4772525	4774025	M04F3.4b
chrI	4772548	4774048	M04F3.4a
chrI	4777218	4778718	M04F3.5
chrI	4777890	4779390	F54D7.8
chrI	4779824	4781324	F54D7.9
chrI	4788233	4789733	F54D7.6
chrI	4789290	4790790	F54D7.7
chrI	4792002	4793502	F54D7.4
chrI	4799098	4800598	F54D7.3
chrI	4804605	4806105	F54D7.2.1
chrI	4804607	4806107	F54D7.2.2
chrI	4820930	4822430	F57C9.6
chrI	4826072	4827572	F57C9.5
chrI	4826134	4827634	F57C9.7
chrI	4829133	4830633	F57C9.4b.1
chrI	4829135	4830635	F57C9.4c
chrI	4829135	4830635	F57C9.4a
chrI	4829135	4830635	F57C9.4b.2
chrI	4835187	4836687	F57C9.3
chrI	4843908	4845408	F57C9.2
chrI	4847420	4848920	F57C9.1b
chrI	4847989	4849489	F57C9.1a
chrI	4855882	4857382	C01F4.7
chrI	4856439	4857939	C01F4.6
chrI	4858821	4860321	C01F4.4
chrI	4861057	4862557	C01F4.5
chrI	4861620	4863120	C01F4.8
chrI	4867326	4868826	C01F4.2a
chrI	4867326	4868826	C01F4.2b
chrI	4867781	4869281	C01F4.9
chrI	4875143	4876643	F25F8.6
chrI	4875776	4877276	F25F8.5
chrI	4883901	4885401	F25F8.1.1
chrI	4883903	4885403	F25F8.1.2
chrI	4887466	4888966	F25F8.2
chrI	4888988	4890488	F25F8.4
chrI	4892420	4893920	F25F8.3
chrI	4894987	4896487	F21F3.4
chrI	4900478	4901978	F21F3.5
chrI	4900974	4902474	F21F3.3
chrI	4902437	4903937	F21F3.2
chrI	4905823	4907323	F21F3.1.1
chrI	4905847	4907347	F21F3.1.2
chrI	4913548	4915048	F21F3.6.2
chrI	4913550	4915050	F21F3.6.1
chrI	4917392	4918892	F21F3.7
chrI	4925648	4927148	F28B3.5a
chrI	4925733	4927233	F28B3.5b
chrI	4925734	4927234	F28B3.8.2
chrI	4925736	4927236	F28B3.8.1
chrI	4928099	4929599	F28B3.9
chrI	4933037	4934537	F28B3.4
chrI	4937243	4938743	F28B3.1.2
chrI	4941069	4942569	F28B3.1.1
chrI	4942630	4944130	F28B3.1.3
chrI	4949911	4951411	F28B3.10.2
chrI	4949913	4951413	F28B3.10.1
chrI	4950982	4952482	F28B3.6.2
chrI	4950984	4952484	F28B3.6.1
chrI	4951991	4953491	F28B3.7b
chrI	4957168	4958668	F28B3.7a.2
chrI	4957170	4958670	F28B3.7a.1
chrI	4958067	4959567	W03G9.8
chrI	4958398	4959898	W03G9.3
chrI	4961452	4962952	W03G9.2
chrI	4966586	4968086	W03G9.4.2
chrI	4966590	4968090	W03G9.4.3
chrI	4966830	4968330	W03G9.4.1
chrI	4968923	4970423	W03G9.9
chrI	4969746	4971246	W03G9.5
chrI	4975009	4976509	W03G9.11
chrI	4979306	4980806	W03G9.1.1
chrI	4979307	4980807	W03G9.1.2
chrI	4983138	4984638	W03G9.10
chrI	4986240	4987740	W03G9.6
chrI	4988955	4990455	W03G9.7
chrI	4993007	4994507	F54C1.5b.2
chrI	4994208	4995708	F54C1.5a
chrI	4994208	4995708	F54C1.5b.1
chrI	4995839	4997339	F54C1.3b
chrI	4995844	4997344	F54C1.3a
chrI	5002351	5003851	F54C1.2.1
chrI	5002450	5003950	F54C1.2.2
chrI	5005529	5007029	F54C1.8
chrI	5005745	5007245	F54C1.9
chrI	5007772	5009272	F54C1.1
chrI	5015760	5017260	F54C1.6
chrI	5019600	5021100	F54C1.7.8
chrI	5019666	5021166	F54C1.7.1
chrI	5019666	5021166	F54C1.7.4
chrI	5019666	5021166	F54C1.7.3
chrI	5019666	5021166	F54C1.7.2
chrI	5019666	5021166	F54C1.7.7
chrI	5019666	5021166	F54C1.7.6
chrI	5019666	5021166	F54C1.7.5
chrI	5019876	5021376	C46H11.6
chrI	5022888	5024388	C46H11.4d
chrI	5026154	5027654	C46H11.4c
chrI	5026706	5028206	C46H11.4e
chrI	5027671	5029171	C46H11.4f
chrI	5034791	5036291	C46H11.4b
chrI	5036390	5037890	C46H11.4a
chrI	5040491	5041991	C46H11.3
chrI	5042956	5044456	C46H11.7
chrI	5043742	5045242	C46H11.12
chrI	5045223	5046723	C46H11.8
chrI	5047521	5049021	C46H11.9
chrI	5049051	5050551	C46H11.2
chrI	5053806	5055306	C46H11.10b.3
chrI	5053863	5055363	C46H11.10b.1
chrI	5054361	5055861	C46H11.10b.2
chrI	5054386	5055886	C46H11.10a
chrI	5054688	5056188	C46H11.1
chrI	5068332	5069832	C46H11.11
chrI	5081768	5083268	C30F8.2.4
chrI	5081776	5083276	C30F8.2.2
chrI	5081782	5083282	C30F8.2.3
chrI	5081784	5083284	C30F8.2.1
chrI	5083900	5085400	C30F8.6
chrI	5085312	5086812	C30F8.4a.1
chrI	5085319	5086819	C30F8.4a.2
chrI	5085319	5086819	C30F8.4b.2
chrI	5085516	5087016	C30F8.4b.1
chrI	5093403	5094903	C30F8.5
chrI	5095603	5097103	C30F8.3
chrI	5099768	5101268	Y110A7A.20
chrI	5102906	5104406	Y110A7A.12
chrI	5103971	5105471	Y110A7A.23
chrI	5104419	5105919	Y110A7A.13
chrI	5105223	5106723	Y110A7A.11
chrI	5105551	5107051	Y110A7A.14.2
chrI	5105707	5107207	Y110A7A.14.1
chrI	5106843	5108343	Y110A7A.10.1
chrI	5106845	5108345	Y110A7A.10.2
chrI	5110657	5112157	Y110A7A.21
chrI	5111136	5112636	Y110A7A.15b
chrI	5113206	5114706	Y110A7A.22
chrI	5113255	5114755	Y110A7A.15a
chrI	5118218	5119718	Y110A7A.9a.1
chrI	5118225	5119725	Y110A7A.9b.2
chrI	5118225	5119725	Y110A7A.9a.2
chrI	5118355	5119855	Y110A7A.16
chrI	5118663	5120163	Y110A7A.9b.1
chrI	5126702	5128202	Y110A7A.17a
chrI	5126702	5128202	Y110A7A.17b.2
chrI	5126705	5128205	Y110A7A.17b.1
chrI	5126830	5128330	Y110A7A.8.2
chrI	5126830	5128330	Y110A7A.8.1
chrI	5128723	5130223	Y110A7A.7
chrI	5130290	5131790	Y110A7A.6b.1
chrI	5130522	5132022	Y110A7A.6b.3
chrI	5130522	5132022	Y110A7A.6a.3
chrI	5130525	5132025	Y110A7A.6a.1
chrI	5130533	5132033	Y110A7A.6a.2
chrI	5133741	5135241	Y110A7A.5
chrI	5137261	5138761	Y110A7A.4
chrI	5140677	5142177	Y110A7A.3
chrI	5153531	5155031	Y110A7A.2
chrI	5161707	5163207	Y110A7A.18
chrI	5164093	5165593	Y110A7A.1a
chrI	5164159	5165659	Y110A7A.1b
chrI	5164387	5165887	Y110A7A.19.2
chrI	5164389	5165889	Y110A7A.19.1
chrI	5175025	5176525	F56A3.4
chrI	5175468	5176968	F56A3.3b
chrI	5175468	5176968	F56A3.3a.1
chrI	5175468	5176968	F56A3.3a.2
chrI	5181738	5183238	F56A3.2
chrI	5185945	5187445	F56A3.5
chrI	5189150	5190650	F56A3.1
chrI	5195080	5196580	C32E12.2
chrI	5196864	5198364	C32E12.6
chrI	5197410	5198910	C32E12.8
chrI	5202932	5204432	C32E12.3
chrI	5207631	5209131	C32E12.5.2
chrI	5214721	5216221	C32E12.5.1
chrI	5215233	5216733	C32E12.7
chrI	5231578	5233078	C32E12.1.2
chrI	5231997	5233497	C32E12.1.1
chrI	5241417	5242917	C32E12.4
chrI	5243285	5244785	B0261.4a
chrI	5243449	5244949	B0261.4b
chrI	5244742	5246242	B0261.2b.1
chrI	5244745	5246245	B0261.2b.2
chrI	5244745	5246245	B0261.2a
chrI	5249940	5251440	B0261.5
chrI	5256400	5257900	B0261.6a
chrI	5256426	5257926	B0261.6b
chrI	5262696	5264196	B0261.1
chrI	5267421	5268921	B0261.9
chrI	5270437	5271937	B0261.7
chrI	5271540	5273040	B0261.8
chrI	5273798	5275298	C01G8.1a
chrI	5273825	5275325	C01G8.1b
chrI	5278211	5279711	C01G8.2
chrI	5281019	5282519	C01G8.3
chrI	5283444	5284944	C01G8.4
chrI	5290197	5291697	C01G8.5b
chrI	5291107	5292607	C01G8.5a.2
chrI	5291108	5292608	C01G8.5a.1
chrI	5291781	5293281	C01G8.10
chrI	5299834	5301334	C01G8.6
chrI	5304288	5305788	C01G8.9b
chrI	5310417	5311917	C01G8.9a
chrI	5311506	5313006	F48C1.12
chrI	5313226	5314726	F48C1.4
chrI	5313335	5314835	F48C1.3
chrI	5315052	5316552	F48C1.13
chrI	5317629	5319129	F48C1.5
chrI	5318733	5320233	F48C1.2
chrI	5318799	5320299	F48C1.6
chrI	5323513	5325013	F48C1.1
chrI	5329477	5330977	F48C1.10
chrI	5331678	5333178	F48C1.7
chrI	5332284	5333784	F48C1.9
chrI	5334434	5335934	F48C1.11
chrI	5336272	5337772	F48C1.14
chrI	5337924	5339424	F55A12.6
chrI	5338149	5339649	F48C1.8
chrI	5343435	5344935	F55A12.11
chrI	5343874	5345374	F55A12.15
chrI	5344227	5345727	F55A12.7
chrI	5344928	5346428	F55A12.16
chrI	5344930	5346430	F55A12.5
chrI	5353162	5354662	F55A12.4a
chrI	5353270	5354770	F55A12.8
chrI	5353271	5354771	F55A12.4b
chrI	5353370	5354870	F55A12.4c
chrI	5357288	5358788	F55A12.13
chrI	5357522	5359022	F55A12.3
chrI	5357796	5359296	F55A12.14
chrI	5358010	5359510	F55A12.12
chrI	5364197	5365697	F55A12.2c.1
chrI	5364267	5365767	F55A12.2a
chrI	5364267	5365767	F55A12.2d
chrI	5364267	5365767	F55A12.2b
chrI	5367332	5368832	F55A12.10.2
chrI	5367338	5368838	F55A12.10.1
chrI	5367480	5368980	F55A12.1
chrI	5375844	5377344	F55A12.9d.5
chrI	5376868	5378368	F55A12.9a
chrI	5376967	5378467	F55A12.9d.4
chrI	5376984	5378484	F55A12.9d.1
chrI	5379162	5380662	C24A11.2
chrI	5379259	5380759	F55A12.9b
chrI	5379292	5380792	F55A12.9d.2
chrI	5384011	5385511	F55A12.9d.3
chrI	5384011	5385511	F55A12.9c
chrI	5385240	5386740	C24A11.5
chrI	5388423	5389923	C24A11.10
chrI	5396006	5397506	C24A11.6
chrI	5400810	5402310	C24A11.1
chrI	5407847	5409347	C24A11.8b
chrI	5407847	5409347	C24A11.8c
chrI	5407847	5409347	C24A11.8a.2
chrI	5407962	5409462	C24A11.8a.1
chrI	5408668	5410168	C24A11.11
chrI	5409236	5410736	C24A11.12
chrI	5411499	5412999	C24A11.13
chrI	5415132	5416632	C24A11.9
chrI	5419604	5421104	C30H7.2a.2
chrI	5419606	5421106	C30H7.2a.1
chrI	5420234	5421734	C30H7.2b
chrI	5420234	5421734	C30H7.2a.4
chrI	5420234	5421734	C30H7.2a.3
chrI	5421785	5423285	F27C1.4
chrI	5425359	5426859	F27C1.3
chrI	5427951	5429451	F27C1.6.2
chrI	5427960	5429460	F27C1.6.1
chrI	5428934	5430434	F27C1.17
chrI	5429126	5430626	F27C1.7a.5
chrI	5429161	5430661	F27C1.7a.2
chrI	5429164	5430664	F27C1.2b.1
chrI	5429166	5430666	F27C1.2b.2
chrI	5429166	5430666	F27C1.2a
chrI	5429303	5430803	F27C1.7a.4
chrI	5429337	5430837	F27C1.7b
chrI	5429411	5430911	F27C1.7a.1
chrI	5429411	5430911	F27C1.7a.3
chrI	5429557	5431057	F27C1.16
chrI	5430494	5431994	F27C1.14
chrI	5432557	5434057	F27C1.8.2
chrI	5432559	5434059	F27C1.8.1
chrI	5433809	5435309	F27C1.1
chrI	5436285	5437785	F27C1.10
chrI	5442529	5444029	F27C1.11
chrI	5446358	5447858	F27C1.13
chrI	5449438	5450938	F27C1.15
chrI	5459026	5460526	T05E8.1
chrI	5460054	5461554	T05E8.4
chrI	5469130	5470630	T05E8.2
chrI	5478941	5480441	T05E8.3
chrI	5484146	5485646	C09D4.4c
chrI	5484146	5485646	C09D4.4a
chrI	5484146	5485646	C09D4.4b
chrI	5485069	5486569	C09D4.7
chrI	5485245	5486745	C09D4.5.3
chrI	5485259	5486759	C09D4.5.1
chrI	5485857	5487357	C09D4.5.2
chrI	5486653	5488153	C09D4.6
chrI	5487342	5488842	C09D4.3
chrI	5490476	5491976	C09D4.2
chrI	5493977	5495477	C09D4.8
chrI	5496780	5498280	C09D4.1a
chrI	5497851	5499351	C09D4.1b.1
chrI	5497852	5499352	C09D4.1b.2
chrI	5506526	5508026	F59A3.3
chrI	5508675	5510175	F59A3.4
chrI	5510989	5512489	F59A3.5.2
chrI	5511050	5512550	F59A3.2
chrI	5511091	5512591	F59A3.5.3
chrI	5511192	5512692	F59A3.6.1
chrI	5511192	5512692	F59A3.6.2
chrI	5511192	5512692	F59A3.5.1
chrI	5511192	5512692	F59A3.6.3
chrI	5513660	5515160	F59A3.12
chrI	5515104	5516604	F59A3.13
chrI	5518066	5519566	F59A3.7
chrI	5518401	5519901	F59A3.14
chrI	5519389	5520889	F59A3.1.1
chrI	5519391	5520891	F59A3.1.2
chrI	5524843	5526343	F59A3.8
chrI	5533213	5534713	F59A3.9
chrI	5539546	5541046	F59A3.11
chrI	5542837	5544337	F59A3.10
chrI	5545151	5546651	M01A10.2e
chrI	5545229	5546729	M01A10.2a
chrI	5545229	5546729	M01A10.2f
chrI	5545425	5546925	M01A10.2d
chrI	5545425	5546925	M01A10.2c
chrI	5546536	5548036	M01A10.6
chrI	5549798	5551298	M01A10.3.2
chrI	5550008	5551508	M01A10.3.1
chrI	5551344	5552844	M01A10.7
chrI	5559143	5560643	M01A10.2b
chrI	5562832	5564332	M01A10.1
chrI	5569580	5571080	M01E11.4b.2
chrI	5569582	5571082	M01E11.4c
chrI	5569582	5571082	M01E11.4a.2
chrI	5569584	5571084	M01E11.4b.1
chrI	5569584	5571084	M01E11.4a.1
chrI	5572209	5573709	M01E11.3
chrI	5572449	5573949	M01E11.5.2
chrI	5572452	5573952	M01E11.5.3
chrI	5572476	5573976	M01E11.5.1
chrI	5578666	5580166	M01E11.2.1
chrI	5578802	5580302	M01E11.6
chrI	5581007	5582507	M01E11.1
chrI	5585995	5587495	M01E11.9
chrI	5589061	5590561	M01E11.7b.2
chrI	5589083	5590583	M01E11.7b.1
chrI	5590871	5592371	M01E11.8
chrI	5596753	5598253	M01E11.7c
chrI	5596753	5598253	M01E11.7a
chrI	5602877	5604377	M01E11.7d
chrI	5603130	5604630	F46F11.3
chrI	5607020	5608520	F46F11.11
chrI	5608343	5609843	F46F11.4
chrI	5609773	5611273	F46F11.5.2
chrI	5609779	5611279	F46F11.5.1
chrI	5611320	5612820	F46F11.12
chrI	5615905	5617405	F46F11.9b
chrI	5615905	5617405	F46F11.9a
chrI	5618054	5619554	F46F11.6
chrI	5618569	5620069	F46F11.2.1
chrI	5618571	5620071	F46F11.2.3
chrI	5618574	5620074	F46F11.2.2
chrI	5619779	5621279	F46F11.7
chrI	5623978	5625478	F46F11.10
chrI	5625791	5627291	F46F11.8
chrI	5626819	5628319	F46F11.1b.1
chrI	5626821	5628321	F46F11.1b.2
chrI	5626821	5628321	F46F11.1a
chrI	5642269	5643769	M01A12.4
chrI	5643739	5645239	M01A12.3
chrI	5643749	5645249	M01A12.1.2
chrI	5643752	5645252	M01A12.1.3
chrI	5643819	5645319	M01A12.1.1
chrI	5649159	5650659	F55F8.2a
chrI	5649159	5650659	F55F8.2b
chrI	5653142	5654642	F55F8.3
chrI	5655350	5656850	F55F8.4.2
chrI	5655360	5656860	F55F8.4.3
chrI	5655362	5656862	F55F8.4.1
chrI	5657420	5658920	F55F8.5.2
chrI	5657426	5658926	F55F8.5.1
chrI	5658215	5659715	F55F8.6
chrI	5660715	5662215	F55F8.7
chrI	5661145	5662645	F55F8.1.1
chrI	5661286	5662786	F55F8.1.2
chrI	5668340	5669840	F55F8.8
chrI	5672855	5674355	F55F8.9a.2
chrI	5672855	5674355	F55F8.9b
chrI	5672857	5674357	F55F8.9a.1
chrI	5673338	5674838	T19B4.5
chrI	5675829	5677329	T19B4.4
chrI	5677633	5679133	T19B4.3.1
chrI	5677640	5679140	T19B4.3.2
chrI	5690840	5692340	T19B4.2.1
chrI	5691006	5692506	T19B4.7.2
chrI	5691008	5692508	T19B4.7.1
chrI	5691266	5692766	T19B4.2.2
chrI	5701158	5702658	T19B4.1
chrI	5706048	5707548	T19B4.8
chrI	5706627	5708127	T19B4.9
chrI	5715678	5717178	C04F1.3
chrI	5719025	5720525	C04F1.5
chrI	5722050	5723550	C04F1.4
chrI	5727300	5728800	F56H1.8
chrI	5728810	5730310	C04F1.1
chrI	5735237	5736737	F56H1.2
chrI	5735345	5736845	F56H1.3
chrI	5738481	5739981	F56H1.9
chrI	5743074	5744574	F56H1.4.2
chrI	5743076	5744576	F56H1.4.1
chrI	5743186	5744686	F56H1.6
chrI	5745727	5747227	F56H1.1
chrI	5760296	5761796	F56H1.5
chrI	5761938	5763438	F56H1.7
chrI	5763032	5764532	T22E7.2
chrI	5767965	5769465	T22E7.1a
chrI	5768022	5769522	T22E7.1b
chrI	5773587	5775087	B0414.3
chrI	5775156	5776656	B0414.2
chrI	5777996	5779496	B0414.12
chrI	5780632	5782132	B0414.11
chrI	5781655	5783155	B0414.10
chrI	5784165	5785665	B0414.9
chrI	5791255	5792755	B0414.5
chrI	5794617	5796117	B0414.6.2
chrI	5794624	5796124	B0414.6.1
chrI	5800789	5802289	B0414.7b
chrI	5800802	5802302	B0414.7a
chrI	5800874	5802374	B0414.1
chrI	5806711	5808211	C32F10.2
chrI	5806744	5808244	B0414.8a
chrI	5806794	5808294	B0414.8b
chrI	5809505	5811005	C32F10.4.2
chrI	5809507	5811007	C32F10.4.1
chrI	5817628	5819128	C32F10.5
chrI	5820611	5822111	C32F10.6
chrI	5824577	5826077	C32F10.8a.2
chrI	5824577	5826077	C32F10.8b.5
chrI	5824734	5826234	C32F10.8b.2
chrI	5825650	5827150	C32F10.8b.3
chrI	5825651	5827151	C32F10.8a.1
chrI	5825651	5827151	C32F10.8b.4
chrI	5825658	5827158	C32F10.8b.1
chrI	5828074	5829574	C32F10.1a.1
chrI	5828393	5829893	C32F10.1a.2
chrI	5831103	5832603	C32F10.1b
chrI	5836895	5838395	F33D11.5
chrI	5839291	5840791	F33D11.4
chrI	5841716	5843216	F33D11.3
chrI	5842076	5843576	F33D11.15
chrI	5842658	5844158	F33D11.t2
chrI	5845969	5847469	F33D11.6
chrI	5846488	5847988	F33D11.2.2
chrI	5846529	5848029	F33D11.2.1
chrI	5851047	5852547	F33D11.1
chrI	5851331	5852831	F33D11.7
chrI	5853785	5855285	F33D11.14
chrI	5854368	5855868	F33D11.t1
chrI	5854550	5856050	F33D11.8
chrI	5859123	5860623	F33D11.9a.2
chrI	5859403	5860903	F33D11.13
chrI	5860169	5861669	F33D11.9a.1
chrI	5862060	5863560	F33D11.9b
chrI	5864514	5866014	F33D11.12.1
chrI	5865934	5867434	F33D11.12.3
chrI	5865936	5867436	F33D11.12.2
chrI	5867642	5869142	F33D11.10.2
chrI	5867646	5869146	F33D11.10.1
chrI	5869457	5870957	F33D11.11.2
chrI	5869617	5871117	F33D11.11.1
chrI	5870396	5871896	C34G6.13
chrI	5871015	5872515	C34G6.12
chrI	5871176	5872676	C34G6.5
chrI	5878141	5879641	C34G6.9
chrI	5878457	5879957	C34G6.6a
chrI	5878457	5879957	C34G6.6b
chrI	5879057	5880557	C34G6.11
chrI	5882860	5884360	C34G6.10
chrI	5885627	5887127	C34G6.4
chrI	5895642	5897142	C34G6.3
chrI	5897305	5898805	C34G6.2
chrI	5903830	5905330	C34G6.7b.2
chrI	5904192	5905692	C34G6.7a
chrI	5904192	5905692	C34G6.7b.3
chrI	5904200	5905700	C34G6.7b.1
chrI	5905664	5907164	C34G6.1
chrI	5914627	5916127	C34G6.8
chrI	5918788	5920288	B0207.5
chrI	5919031	5920531	B0207.14
chrI	5936446	5937946	B0207.6
chrI	5936478	5937978	B0207.4
chrI	5941420	5942920	B0207.3b
chrI	5941578	5943078	B0207.3a
chrI	5946844	5948344	B0207.7
chrI	5948950	5950450	B0207.16
chrI	5951244	5952744	B0207.8
chrI	5954031	5955531	B0207.2.1
chrI	5954032	5955532	B0207.2.2
chrI	5957861	5959361	B0207.9
chrI	5959028	5960528	B0207.10
chrI	5963628	5965128	B0207.11
chrI	5964063	5965563	B0207.1
chrI	5967742	5969242	B0207.13
chrI	5968291	5969791	B0207.15
chrI	5972822	5974322	B0207.12b
chrI	5972822	5974322	B0207.12a
chrI	5972822	5974322	B0207.12c
chrI	5977984	5979484	Y76G2A.2
chrI	5978501	5980001	Y76G2A.1
chrI	5981090	5982590	C06A5.4
chrI	5981954	5983454	C06A5.5
chrI	5982471	5983971	C06A5.10
chrI	5985371	5986871	C06A5.6.2
chrI	5985373	5986873	C06A5.6.1
chrI	5985493	5986993	C06A5.3a.1
chrI	5985493	5986993	C06A5.3a.2
chrI	5985493	5986993	C06A5.3b
chrI	5990072	5991572	C06A5.11
chrI	5998742	6000242	C06A5.7b
chrI	6000276	6001776	C06A5.7a.2
chrI	6000601	6002101	C06A5.7a.1
chrI	6005334	6006834	C06A5.2
chrI	6007097	6008597	C06A5.12
chrI	6008931	6010431	C06A5.8b.1
chrI	6008992	6010492	C06A5.8b.2
chrI	6009108	6010608	C06A5.8a
chrI	6011025	6012525	C06A5.9
chrI	6011059	6012559	C06A5.1
chrI	6021658	6023158	B0025.2.1
chrI	6021661	6023161	B0025.2.3
chrI	6021668	6023168	B0025.2.2
chrI	6024457	6025957	B0025.5
chrI	6026193	6027693	B0025.4.1
chrI	6026195	6027695	B0025.4.2
chrI	6027487	6028987	B0025.1a
chrI	6027487	6028987	B0025.1c.1
chrI	6027487	6028987	B0025.1b
chrI	6027499	6028999	B0025.1c.2
chrI	6031484	6032984	B0025.6
chrI	6034453	6035953	C27A12.4
chrI	6037407	6038907	C27A12.3
chrI	6040671	6042171	C27A12.2
chrI	6046860	6048360	C27A12.11
chrI	6049964	6051464	C27A12.5
chrI	6050146	6051646	C27A12.12
chrI	6050738	6052238	C27A12.t1
chrI	6055323	6056823	C27A12.6.2
chrI	6055325	6056825	C27A12.6.1
chrI	6057732	6059232	C27A12.7b.1
chrI	6057732	6059232	C27A12.7b.6
chrI	6057732	6059232	C27A12.7b.5
chrI	6057732	6059232	C27A12.7a.2
chrI	6057732	6059232	C27A12.7b.4
chrI	6057841	6059341	C27A12.7b.2
chrI	6057926	6059426	C27A12.7a.1
chrI	6057926	6059426	C27A12.7b.3
chrI	6060455	6061955	C27A12.8.2
chrI	6060535	6062035	C27A12.8.1
chrI	6063089	6064589	C27A12.10
chrI	6067534	6069034	C27A12.9
chrI	6069626	6071126	ZK484.3.1
chrI	6078349	6079849	ZK484.4b
chrI	6078349	6079849	ZK484.4a
chrI	6080799	6082299	ZK484.2a.1
chrI	6080813	6082313	ZK484.2a.2
chrI	6080813	6082313	ZK484.2b
chrI	6082307	6083807	ZK484.9
chrI	6082441	6083941	ZK484.10
chrI	6087266	6088766	ZK484.5
chrI	6090397	6091897	ZK484.6
chrI	6092300	6093800	ZK484.1b.1
chrI	6092306	6093806	ZK484.1b.2
chrI	6092308	6093808	ZK484.1b.6
chrI	6092308	6093808	ZK484.1b.7
chrI	6092309	6093809	ZK484.1b.5
chrI	6092312	6093812	ZK484.1b.4
chrI	6092336	6093836	ZK484.1b.3
chrI	6092347	6093847	ZK484.1a
chrI	6096091	6097591	ZK484.7
chrI	6097339	6098839	ZK484.8
chrI	6097978	6099478	T27A3.4
chrI	6099557	6101057	T27A3.10
chrI	6101033	6102533	T27A3.3
chrI	6101183	6102683	T27A3.5
chrI	6103806	6105306	T27A3.8
chrI	6105256	6106756	T27A3.9
chrI	6107217	6108717	T27A3.6
chrI	6109135	6110635	T27A3.2
chrI	6109157	6110657	T27A3.7
chrI	6121591	6123091	T27A3.1a
chrI	6121591	6123091	T27A3.1b
chrI	6121591	6123091	T27A3.1e
chrI	6122121	6123621	T27A3.1d.1
chrI	6122123	6123623	T27A3.1c
chrI	6122123	6123623	T27A3.1d.2
chrI	6132286	6133786	F56F4.5
chrI	6132631	6134131	T27A3.11
chrI	6134831	6136331	F56F4.t1
chrI	6135422	6136922	F56F4.10
chrI	6135598	6137098	F56F4.t2
chrI	6136188	6137688	F56F4.11
chrI	6136995	6138495	F56F4.4
chrI	6139946	6141446	F56F4.6
chrI	6140470	6141970	F56F4.3
chrI	6144456	6145956	F56F4.2
chrI	6145551	6147051	F56F4.9
chrI	6147101	6148601	F56F4.1
chrI	6148237	6149737	F56F4.8
chrI	6153076	6154576	T09B4.5a
[truncated: 52,960 more rows]

## Sheet: ZFP-1_peaks
ZFP-1 peaks
chrI	1	418
chrI	3668	4011
chrI	11208	11512
chrI	15307	15530
chrI	22211	22508
chrI	33664	33979
chrI	35299	35557
chrI	38790	39221
chrI	39595	40604
chrI	40719	41148
chrI	41318	41569
chrI	41855	42724
chrI	42877	43429
chrI	65669	65997
chrI	69041	69238
chrI	69805	70630
chrI	74705	74860
chrI	86232	86573
chrI	108165	108447
chrI	109229	109387
chrI	109507	110826
chrI	122340	122588
chrI	155929	156260
chrI	159195	159543
chrI	165922	166069
chrI	166869	167211
chrI	168590	168913
chrI	169605	169848
chrI	172707	173028
chrI	177194	177690
chrI	178276	178597
chrI	179234	179461
chrI	180108	180446
chrI	182788	183026
chrI	231274	231482
chrI	232673	232911
chrI	277090	277263
chrI	279757	280174
chrI	288999	289251
chrI	295952	296159
chrI	297665	298061
chrI	298226	298923
chrI	299218	299404
chrI	299515	300139
chrI	310834	311061
chrI	315113	315394
chrI	315441	315609
chrI	316047	316423
chrI	318128	318298
chrI	354549	354751
chrI	381422	381910
chrI	382370	382770
chrI	395018	395748
chrI	397497	398294
chrI	429066	429411
chrI	433354	433960
chrI	434458	434858
chrI	435426	435948
chrI	437731	437941
chrI	438072	438253
chrI	471024	471172
chrI	489802	490129
chrI	511153	511519
chrI	515055	515203
chrI	516279	517016
chrI	518039	518849
chrI	524565	524810
chrI	527588	527811
chrI	527895	528243
chrI	529631	529776
chrI	529929	530130
chrI	530242	530798
chrI	536318	537491
chrI	538728	538910
chrI	542186	542477
chrI	543295	543601
chrI	545397	545754
chrI	547444	547874
chrI	547971	548777
chrI	549241	549451
chrI	557221	557506
chrI	613211	613452
chrI	636705	636947
chrI	637943	638153
chrI	638347	638508
chrI	663501	663806
chrI	716501	716890
chrI	756762	757235
chrI	763381	763795
chrI	813943	814159
chrI	817993	818270
chrI	819547	819806
chrI	820015	820194
chrI	826249	826537
chrI	851961	852266
chrI	879695	880294
chrI	881140	883760
chrI	884412	884589
chrI	929663	929853
chrI	954272	954653
chrI	957468	957681
chrI	961352	961687
chrI	972875	973491
chrI	983058	983321
chrI	986732	986949
chrI	987623	987816
chrI	988883	989467
chrI	998865	999672
chrI	1000683	1001196
chrI	1049204	1049369
chrI	1051822	1052140
chrI	1053546	1053897
chrI	1061515	1061741
chrI	1061934	1062880
chrI	1067011	1067187
chrI	1067770	1070452
chrI	1070979	1071238
chrI	1095887	1096426
chrI	1099112	1099312
chrI	1100532	1100817
chrI	1102233	1102425
chrI	1139831	1140157
chrI	1156075	1156220
chrI	1226191	1226848
chrI	1227377	1228282
chrI	1228523	1229941
chrI	1230161	1231011
chrI	1251387	1251859
chrI	1255967	1256361
chrI	1261295	1261882
chrI	1263882	1264250
chrI	1264453	1264623
chrI	1268316	1268538
chrI	1269348	1269542
chrI	1270789	1271356
chrI	1273708	1274191
chrI	1288675	1289076
chrI	1290333	1290629
chrI	1294755	1294904
chrI	1295488	1295802
chrI	1296396	1296909
chrI	1299949	1300307
chrI	1301195	1301807
chrI	1305044	1305853
chrI	1313632	1313833
chrI	1315326	1315804
chrI	1316894	1317227
chrI	1335201	1335388
chrI	1340073	1340272
chrI	1340528	1340837
chrI	1361158	1361658
chrI	1365319	1365596
chrI	1368762	1369024
chrI	1392821	1393021
chrI	1416112	1416284
chrI	1425960	1426220
chrI	1426282	1426518
chrI	1435160	1435405
chrI	1435515	1435824
chrI	1444125	1444438
chrI	1446929	1447118
chrI	1471018	1471289
chrI	1481388	1481988
chrI	1540432	1541095
chrI	1548131	1548446
chrI	1559028	1559676
chrI	1562466	1562946
chrI	1564014	1564441
chrI	1564539	1564716
chrI	1565032	1565469
chrI	1581217	1581374
chrI	1585065	1585441
chrI	1588088	1588431
chrI	1598447	1598743
chrI	1628385	1628851
chrI	1634572	1634717
chrI	1651216	1651671
chrI	1676533	1676836
chrI	1678945	1679129
chrI	1687599	1688074
chrI	1690960	1691753
chrI	1692929	1693647
chrI	1694893	1695498
chrI	1697057	1697254
chrI	1697648	1698957
chrI	1699192	1699373
chrI	1699657	1700018
chrI	1701756	1702114
chrI	1715219	1715381
chrI	1717130	1717907
chrI	1718962	1719747
chrI	1720648	1721106
chrI	1774619	1774972
chrI	1777226	1777765
chrI	1777946	1778121
chrI	1778590	1779090
chrI	1792537	1792843
chrI	1807840	1808233
chrI	1834879	1835204
chrI	1835296	1837437
chrI	1837674	1837859
chrI	1839737	1840017
chrI	1840494	1840665
chrI	1840785	1841291
chrI	1841933	1842179
chrI	1844918	1845268
chrI	1861776	1862064
chrI	1873596	1874898
chrI	1877648	1878019
chrI	1913961	1914225
chrI	1958414	1958638
chrI	2011118	2011912
chrI	2019401	2019721
chrI	2019869	2020267
chrI	2021026	2021517
chrI	2024564	2024927
chrI	2026040	2026326
chrI	2033372	2033635
chrI	2036562	2036707
chrI	2039751	2039898
chrI	2044884	2045276
chrI	2050037	2050247
chrI	2064793	2064948
chrI	2070789	2070935
chrI	2076983	2077169
chrI	2084813	2085354
chrI	2119347	2119511
chrI	2125152	2125378
chrI	2126722	2127017
chrI	2155393	2156160
chrI	2156976	2157425
chrI	2167881	2168112
chrI	2179739	2180191
chrI	2182810	2183163
chrI	2184800	2185150
chrI	2189449	2189618
chrI	2190323	2190819
chrI	2191307	2191512
chrI	2249201	2249366
chrI	2276991	2277273
chrI	2290939	2291626
chrI	2292557	2293705
chrI	2299442	2300044
chrI	2332951	2333411
chrI	2335397	2335661
chrI	2385076	2385283
chrI	2393433	2393765
chrI	2420554	2420781
chrI	2421722	2421893
chrI	2436754	2437226
chrI	2437444	2437781
chrI	2485531	2485703
chrI	2577086	2577570
chrI	2580091	2580322
chrI	2585869	2586101
chrI	2586161	2586524
chrI	2587172	2587973
chrI	2595422	2595591
chrI	2598393	2598966
chrI	2603406	2603991
chrI	2604089	2604627
chrI	2605173	2605681
chrI	2628039	2629206
chrI	2639660	2639947
chrI	2657054	2657398
chrI	2659586	2660236
chrI	2664857	2665090
chrI	2665324	2665531
chrI	2665714	2665990
chrI	2667609	2668867
chrI	2679458	2679864
chrI	2681346	2681674
chrI	2681893	2682128
chrI	2682550	2683206
chrI	2687509	2687859
chrI	2688800	2689178
chrI	2689283	2689554
chrI	2703148	2703568
chrI	2704497	2704672
chrI	2705718	2706401
chrI	2707085	2707396
chrI	2708299	2708445
chrI	2709517	2709697
chrI	2726626	2726809
chrI	2727449	2728014
chrI	2728602	2729059
chrI	2747655	2747951
chrI	2753018	2753174
chrI	2760901	2761206
chrI	2773775	2774096
chrI	2791493	2791676
chrI	2800674	2801069
chrI	2801860	2802014
chrI	2830088	2830304
chrI	2831175	2832070
chrI	2832998	2833648
chrI	2834877	2835581
chrI	2835747	2835983
chrI	2839706	2839855
chrI	2850781	2851076
chrI	2857609	2857980
chrI	2860944	2861337
chrI	2863879	2864455
chrI	2865932	2866111
chrI	2869812	2870199
chrI	2875732	2875979
chrI	2876416	2876868
chrI	2928057	2928336
chrI	2928464	2928617
chrI	2935633	2935854
chrI	2960488	2960882
chrI	2962045	2962582
chrI	2967623	2967924
chrI	2985122	2985398
chrI	2996230	2996375
chrI	3003991	3004253
chrI	3010367	3010530
chrI	3015240	3015497
chrI	3019617	3019959
chrI	3035919	3036119
chrI	3037885	3038200
chrI	3096122	3096452
chrI	3100754	3101182
chrI	3101615	3102435
chrI	3103113	3103346
chrI	3106502	3106687
chrI	3119017	3119278
chrI	3162413	3162667
chrI	3206470	3206656
chrI	3227979	3228195
chrI	3246184	3248822
chrI	3249072	3249480
chrI	3265960	3266132
chrI	3309638	3309880
chrI	3314252	3314432
chrI	3316545	3316772
chrI	3324923	3325139
chrI	3330753	3331076
chrI	3332685	3333080
chrI	3334297	3334877
chrI	3336007	3336417
chrI	3338037	3338718
chrI	3349689	3350134
chrI	3381676	3381938
chrI	3382656	3382964
chrI	3386437	3386607
chrI	3405520	3406069
chrI	3409752	3409987
chrI	3419378	3419666
chrI	3500747	3501591
chrI	3502589	3502964
chrI	3512853	3513010
chrI	3513897	3514689
chrI	3516401	3516637
chrI	3529776	3530089
chrI	3530894	3531241
chrI	3533723	3534069
chrI	3546946	3547106
chrI	3620353	3620632
chrI	3636560	3636823
chrI	3637278	3637502
chrI	3638823	3639077
chrI	3646078	3646281
chrI	3646881	3647227
chrI	3647793	3648534
chrI	3649396	3649571
chrI	3650649	3650949
chrI	3671330	3671482
chrI	3671639	3672127
chrI	3672614	3673070
chrI	3675728	3675917
chrI	3679904	3680199
chrI	3680829	3681082
chrI	3681911	3682247
chrI	3682889	3683125
chrI	3684378	3684761
chrI	3709861	3710179
chrI	3710661	3710930
chrI	3720630	3722442
chrI	3722618	3722820
chrI	3723222	3724270
chrI	3724635	3724986
chrI	3737641	3737866
chrI	3738022	3739136
chrI	3739277	3739605
chrI	3739958	3740988
chrI	3749258	3749404
chrI	3752220	3752365
chrI	3752411	3752674
chrI	3754156	3754857
chrI	3758797	3759552
chrI	3781468	3781923
chrI	3784323	3784531
chrI	3785052	3786515
chrI	3787660	3787817
chrI	3793419	3793622
chrI	3798604	3798846
chrI	3799103	3799364
chrI	3804827	3805137
chrI	3805555	3806146
chrI	3806288	3807154
chrI	3807242	3808089
chrI	3816843	3817141
chrI	3822300	3823030
chrI	3823213	3823886
chrI	3824140	3825070
chrI	3825163	3825308
chrI	3826152	3826470
chrI	3829361	3830055
chrI	3830566	3831331
chrI	3841469	3841621
chrI	3842263	3842832
chrI	3861419	3861842
chrI	3861968	3862182
chrI	3865989	3866154
chrI	3867228	3867655
chrI	3873816	3874032
chrI	3889190	3889354
chrI	3891440	3891762
chrI	3899635	3900026
chrI	3906185	3906605
chrI	3916664	3916890
chrI	3928188	3928421
chrI	3930485	3930640
chrI	3954687	3954936
chrI	3955347	3955795
chrI	3956467	3957046
chrI	3957772	3957917
chrI	3958476	3958702
chrI	3959441	3959842
chrI	3976157	3976308
chrI	3982944	3983137
chrI	3987954	3988125
chrI	3992374	3992649
chrI	3993531	3993823
chrI	3994426	3994851
chrI	4001853	4002051
chrI	4004823	4005077
chrI	4005145	4006205
chrI	4006333	4006627
chrI	4007298	4007557
chrI	4008041	4009215
chrI	4009682	4010000
chrI	4012305	4012708
chrI	4012843	4013269
chrI	4015694	4015928
chrI	4018301	4018677
chrI	4020311	4020819
chrI	4029044	4029811
chrI	4030324	4030916
chrI	4032206	4032963
chrI	4035275	4035838
chrI	4036944	4037118
chrI	4037717	4037976
chrI	4046406	4047233
chrI	4050547	4050892
chrI	4073714	4073859
chrI	4081207	4081503
chrI	4132187	4132402
chrI	4137053	4137294
chrI	4138397	4139617
chrI	4140114	4141059
chrI	4145119	4145356
chrI	4155656	4155801
chrI	4158103	4158390
chrI	4161011	4161362
chrI	4171995	4172425
chrI	4175794	4176098
chrI	4178538	4178727
chrI	4185398	4185586
chrI	4199837	4200269
chrI	4201554	4201881
chrI	4202712	4202895
chrI	4218369	4218810
chrI	4223027	4223355
chrI	4224586	4225198
chrI	4227555	4227811
chrI	4253325	4253535
chrI	4253596	4254542
chrI	4254760	4254905
chrI	4297658	4298710
chrI	4299096	4299993
chrI	4303830	4304451
chrI	4305361	4306078
chrI	4306550	4306716
chrI	4308131	4308572
chrI	4309757	4309977
chrI	4310075	4310227
chrI	4311388	4312105
chrI	4312542	4313030
chrI	4314224	4314639
chrI	4315182	4315337
chrI	4315434	4315640
chrI	4316158	4316605
chrI	4316707	4317401
chrI	4320456	4321188
chrI	4321415	4321616
chrI	4322369	4323046
chrI	4323904	4324323
chrI	4327836	4327997
chrI	4328157	4328329
chrI	4328813	4329750
chrI	4330074	4331297
chrI	4332083	4332659
chrI	4332931	4333222
chrI	4333727	4334846
chrI	4381659	4381856
chrI	4386444	4386809
chrI	4420656	4421030
chrI	4432981	4433541
chrI	4433993	4434189
chrI	4434946	4435214
chrI	4436603	4437098
chrI	4437882	4438155
chrI	4438975	4439247
chrI	4440288	4440452
chrI	4456946	4457108
chrI	4474248	4474416
chrI	4474957	4475426
chrI	4484731	4485415
chrI	4486466	4487393
chrI	4488017	4488621
chrI	4489188	4491031
chrI	4491540	4491935
chrI	4492238	4492574
chrI	4493382	4494333
chrI	4494725	4495374
chrI	4495688	4495858
chrI	4496389	4497313
chrI	4515910	4516492
chrI	4517016	4517204
chrI	4535371	4536519
chrI	4556874	4557541
chrI	4563793	4564190
chrI	4584104	4584279
chrI	4584348	4584560
chrI	4584672	4584981
chrI	4592282	4592600
chrI	4593403	4593626
chrI	4636392	4636597
chrI	4643037	4643586
chrI	4644211	4644710
chrI	4645191	4645519
chrI	4645735	4645934
chrI	4647142	4647495
chrI	4650940	4651295
chrI	4651664	4652131
chrI	4653506	4654640
chrI	4654788	4655002
chrI	4662325	4662761
chrI	4663346	4663616
chrI	4671519	4672533
chrI	4672623	4672928
chrI	4673495	4674323
chrI	4677113	4677347
chrI	4697548	4697848
chrI	4699000	4700016
chrI	4700156	4702067
chrI	4702469	4702797
chrI	4703062	4703537
chrI	4720378	4720546
chrI	4720897	4721645
chrI	4726584	4726857
chrI	4727045	4727502
chrI	4732000	4732152
chrI	4744742	4745721
chrI	4746411	4747260
chrI	4748797	4749018
chrI	4753566	4753751
chrI	4767793	4767982
chrI	4769178	4769858
chrI	4771962	4772154
chrI	4772899	4773339
chrI	4778798	4778978
chrI	4781349	4781826
chrI	4785911	4786074
chrI	4786815	4787147
chrI	4787718	4788166
chrI	4788914	4789228
chrI	4789409	4789686
chrI	4789751	4790322
chrI	4790724	4790898
chrI	4792479	4792627
chrI	4804407	4805009
chrI	4881123	4881694
chrI	4889161	4889388
chrI	4900830	4901153
chrI	4906695	4906928
chrI	4914105	4915201
chrI	4915451	4916643
chrI	4917304	4917912
chrI	4918111	4918418
chrI	4921179	4921352
chrI	4926441	4926653
chrI	4932765	4933775
chrI	4933842	4934331
chrI	4935317	4935574
chrI	4935899	4936660
chrI	4936821	4937137
chrI	4940983	4941562
chrI	4942565	4942828
chrI	4952477	4952810
chrI	4974097	4974310
chrI	4974620	4975295
chrI	4975961	4976710
chrI	4977269	4977960
chrI	4979876	4980448
chrI	4992129	4992405
chrI	4993529	4993849
chrI	4994133	4994290
chrI	4995528	4995689
chrI	4995938	4996148
chrI	4996475	4996923
chrI	5008595	5008757
chrI	5015633	5016000
chrI	5020060	5020379
chrI	5025049	5025738
chrI	5028002	5028264
chrI	5031003	5031387
chrI	5033059	5033568
chrI	5034223	5034743
chrI	5035484	5035858
chrI	5036638	5036795
chrI	5037027	5037680
chrI	5049871	5050132
chrI	5055381	5055571
chrI	5056886	5057417
chrI	5057462	5057615
chrI	5061942	5062443
chrI	5069972	5070168
chrI	5071294	5071487
chrI	5072177	5072653
chrI	5073097	5073502
chrI	5074317	5074538
chrI	5075161	5075761
chrI	5079704	5079849
chrI	5082145	5082486
chrI	5083095	5083523
chrI	5084586	5085052
chrI	5119131	5119284
chrI	5127065	5127239
chrI	5127309	5127712
chrI	5130721	5131659
chrI	5131875	5132039
chrI	5133485	5133648
chrI	5134425	5134965
chrI	5139540	5139815
chrI	5139994	5140785
chrI	5141592	5141786
chrI	5152716	5153109
chrI	5153251	5153722
chrI	5176118	5176511
chrI	5209955	5210270
chrI	5220985	5221166
chrI	5223696	5223985
chrI	5226202	5226553
chrI	5238214	5238664
chrI	5243184	5243444
chrI	5261485	5261845
chrI	5272183	5272959
chrI	5273021	5273204
chrI	5287260	5287599
chrI	5289042	5289289
chrI	5289691	5289926
chrI	5290759	5290948
chrI	5292899	5293112
chrI	5294416	5294851
chrI	5295196	5295492
chrI	5295598	5295852
chrI	5296415	5296687
chrI	5306770	5306976
chrI	5307029	5307708
chrI	5307862	5308898
chrI	5309155	5313972
chrI	5314097	5314322
chrI	5314476	5315053
chrI	5315342	5315509
chrI	5315578	5317126
chrI	5318816	5319393
chrI	5322285	5322524
chrI	5345014	5345732
chrI	5353853	5354297
chrI	5357348	5357784
chrI	5357932	5358535
chrI	5364478	5364711
chrI	5374048	5374614
chrI	5375290	5375760
chrI	5375868	5376236
chrI	5376442	5376624
chrI	5377298	5378012
chrI	5378554	5378747
chrI	5379735	5380182
chrI	5384073	5384316
chrI	5385677	5386015
chrI	5386767	5387114
chrI	5388496	5388775
chrI	5388992	5389251
chrI	5391211	5391385
chrI	5408281	5408679
chrI	5409516	5409869
chrI	5409959	5410361
chrI	5410710	5411174
chrI	5411260	5411635
chrI	5412002	5412174
chrI	5412381	5412828
chrI	5416147	5416558
chrI	5419865	5420027
chrI	5420084	5420740
chrI	5421570	5421938
chrI	5422101	5422611
chrI	5429788	5430424
chrI	5485859	5486078
chrI	5500723	5501118
chrI	5509251	5509476
chrI	5518641	5519123
chrI	5519512	5519912
chrI	5539897	5540314
chrI	5540535	5541044
chrI	5543806	5544303
chrI	5544942	5545295
chrI	5545473	5546148
chrI	5549999	5550499
chrI	5570313	5570775
chrI	5586307	5586694
chrI	5587074	5587344
chrI	5589163	5589918
chrI	5599121	5599780
chrI	5601356	5601526
chrI	5606753	5607068
chrI	5607516	5607808
chrI	5608933	5609115
chrI	5610519	5610808
chrI	5618169	5618760
chrI	5626379	5626746
chrI	5637747	5638119
chrI	5639232	5639504
chrI	5658168	5658367
chrI	5661938	5662220
chrI	5673251	5673523
chrI	5673705	5673935
chrI	5677942	5678288
chrI	5688590	5688797
chrI	5690104	5690533
chrI	5691568	5691914
chrI	5697441	5697934
chrI	5698748	5699401
chrI	5706851	5707084
chrI	5746443	5746846
chrI	5747488	5747830
chrI	5762413	5762601
chrI	5768597	5769085
chrI	5770023	5770168
chrI	5807240	5807630
chrI	5809926	5810352
chrI	5825028	5825369
chrI	5825425	5825845
chrI	5826070	5826249
chrI	5826469	5826822
chrI	5827025	5827256
chrI	5828784	5829201
chrI	5831515	5831820
chrI	5842950	5843226
chrI	5865778	5866291
chrI	5869381	5869554
chrI	5870061	5871006
chrI	5871147	5871634
chrI	5871825	5872108
chrI	5879359	5879841
chrI	5879960	5880143
chrI	5880894	5881273
chrI	5882042	5882369
chrI	5883787	5884104
chrI	5886232	5886428
chrI	5887882	5888776
chrI	5904138	5904831
chrI	5905347	5905730
chrI	5973573	5973996
chrI	5978413	5978641
chrI	5996566	5997134
chrI	5997235	5997988
chrI	5998044	5998314
chrI	5998618	5998763
chrI	5999027	5999557
chrI	6000241	6000550
chrI	6001035	6001490
chrI	6003631	6003813
chrI	6034442	6035020
chrI	6057969	6058595
chrI	6059441	6059586
chrI	6060760	6061360
chrI	6062060	6062356
chrI	6063512	6063954
chrI	6073448	6073897
chrI	6074077	6074246
chrI	6074803	6075389
chrI	6075800	6075949
chrI	6076016	6076948
chrI	6077127	6077654
chrI	6078094	6078400
chrI	6079487	6079955
chrI	6080357	6081053
chrI	6081292	6081756
chrI	6082416	6083075
chrI	6090884	6092974
chrI	6093213	6093615
chrI	6093850	6094006
chrI	6105664	6105867
chrI	6114879	6115070
chrI	6115162	6115318
chrI	6116582	6116731
chrI	6117642	6118561
chrI	6118888	6119954
chrI	6120228	6121084
chrI	6121657	6122143
chrI	6122648	6123266
chrI	6135747	6135892
chrI	6152364	6152572
chrI	6153416	6153972
chrI	6154156	6154644
chrI	6162436	6162581
chrI	6163196	6163652
chrI	6164070	6164541
chrI	6166553	6167231
chrI	6167478	6167903
chrI	6171042	6171837
chrI	6172667	6173528
chrI	6174794	6175671
chrI	6198439	6198658
chrI	6200359	6200508
chrI	6209964	6210339
chrI	6210760	6211170
chrI	6212693	6213016
chrI	6215482	6215659
chrI	6220882	6221084
chrI	6235923	6236309
chrI	6238230	6238768
chrI	6258852	6259576
chrI	6260112	6260577
chrI	6261107	6261471
chrI	6262836	6263108
chrI	6263456	6263672
chrI	6279244	6279403
chrI	6280347	6280633
chrI	6283051	6285383
chrI	6285581	6285984
chrI	6286303	6286557
chrI	6289960	6290313
chrI	6293942	6294218
chrI	6294594	6294905
chrI	6317675	6318245
chrI	6336038	6336338
chrI	6336694	6337095
chrI	6337254	6337569
chrI	6338512	6339201
chrI	6340084	6340506
chrI	6340994	6341249
chrI	6358546	6358731
chrI	6364591	6365144
chrI	6366184	6366480
chrI	6366723	6366982
chrI	6372710	6373102
chrI	6373617	6374142
chrI	6374260	6374441
chrI	6374751	6375071
chrI	6375251	6375943
chrI	6378758	6379443
chrI	6379789	6379959
chrI	6380408	6380682
chrI	6380839	6381269
chrI	6389604	6389924
chrI	6394278	6394435
chrI	6398074	6398484
chrI	6401556	6401792
chrI	6402573	6402798
chrI	6403758	6404094
chrI	6407253	6407416
chrI	6412316	6413127
chrI	6416756	6417135
chrI	6418731	6418926
chrI	6421682	6422096
chrI	6435529	6436160
chrI	6458681	6459114
chrI	6459280	6460570
chrI	6460781	6461144
chrI	6465501	6465710
chrI	6465859	6466163
chrI	6471777	6472053
chrI	6488741	6489325
chrI	6497266	6497570
chrI	6498273	6498543
chrI	6498623	6499064
chrI	6499548	6499771
chrI	6533851	6534138
chrI	6541452	6541740
chrI	6552473	6552991
chrI	6554547	6555002
chrI	6555300	6555495
chrI	6556199	6556383
chrI	6564424	6564776
chrI	6569025	6569712
chrI	6570081	6570495
chrI	6572608	6573107
chrI	6574162	6574425
chrI	6574593	6575062
chrI	6576071	6576378
chrI	6576545	6577552
chrI	6577756	6578164
chrI	6578247	6578818
chrI	6578945	6579216
chrI	6579269	6579532
chrI	6579614	6580868
chrI	6581228	6581554
chrI	6581807	6582438
chrI	6582537	6583355
chrI	6589057	6589575
chrI	6591809	6592172
chrI	6607725	6608654
chrI	6608867	6609282
chrI	6610162	6610584
chrI	6610964	6611735
chrI	6615773	6616235
chrI	6626763	6626981
chrI	6637280	6637565
chrI	6662961	6663181
chrI	6671243	6671481
chrI	6676962	6677304
chrI	6712805	6713200
chrI	6717381	6717922
chrI	6721527	6721717
chrI	6723120	6723350
chrI	6724321	6724936
chrI	6727718	6727968
chrI	6732472	6732705
chrI	6736817	6737352
chrI	6745137	6745818
chrI	6756495	6756728
chrI	6756945	6757505
chrI	6757641	6757898
chrI	6766556	6766825
chrI	6768391	6768557
chrI	6769026	6769297
chrI	6780017	6780414
chrI	6780999	6781168
chrI	6781396	6781968
chrI	6790000	6790321
chrI	6790475	6790697
chrI	6799485	6799759
chrI	6802151	6802344
chrI	6806252	6806444
chrI	6810202	6810778
chrI	6814241	6814407
chrI	6823419	6823775
chrI	6835209	6835895
chrI	6836478	6836666
chrI	6836772	6836980
chrI	6837369	6837796
chrI	6837993	6838152
chrI	6847100	6847379
chrI	6868172	6868339
chrI	6879515	6879747
chrI	6880567	6880734
chrI	6881630	6882512
chrI	6882909	6883239
chrI	6883395	6885588
chrI	6885826	6886465
chrI	6886513	6886738
chrI	6887748	6887898
chrI	6891568	6891998
chrI	6892932	6893869
chrI	6894387	6894559
chrI	6914015	6914374
chrI	6914651	6914856
chrI	6929861	6930044
chrI	6930427	6930819
chrI	6942833	6943191
chrI	6945454	6945967
chrI	6949486	6949668
chrI	6951075	6951448
chrI	6958659	6959072
chrI	6964387	6964690
chrI	6965557	6965804
chrI	6974241	6974572
chrI	6995474	6995651
chrI	6996927	6997177
chrI	6999305	6999984
chrI	7005374	7005792
chrI	7015758	7015914
chrI	7019256	7019646
chrI	7020097	7021014
chrI	7021248	7021900
chrI	7028239	7028481
chrI	7031596	7031810
chrI	7034061	7034226
chrI	7034474	7034837
chrI	7035786	7036106
chrI	7036723	7037253
chrI	7037905	7038459
chrI	7038634	7039036
chrI	7039510	7040119
chrI	7040575	7041035
chrI	7043221	7043400
chrI	7054596	7054932
chrI	7055896	7056226
chrI	7056291	7056509
chrI	7056824	7057319
chrI	7058648	7058963
chrI	7059098	7059422
chrI	7072287	7072501
chrI	7073387	7073579
chrI	7074630	7074840
chrI	7079649	7079848
chrI	7079939	7080248
chrI	7080293	7085357
chrI	7085479	7086293
chrI	7087213	7088046
chrI	7090118	7090505
chrI	7093810	7094139
chrI	7098173	7098381
chrI	7099659	7099860
chrI	7116631	7117005
chrI	7124459	7124629
chrI	7124851	7125033
chrI	7125508	7126026
chrI	7126293	7126532
chrI	7126598	7127044
chrI	7127373	7128681
chrI	7129360	7129804
chrI	7130862	7131112
chrI	7131703	7131898
chrI	7139701	7139993
chrI	7147203	7149219
chrI	7149313	7149971
chrI	7151307	7151669
chrI	7151786	7152038
chrI	7156504	7157264
chrI	7157454	7157663
chrI	7157852	7158362
chrI	7158620	7159118
chrI	7174141	7174348
chrI	7174423	7174727
chrI	7175282	7175440
chrI	7176677	7177039
chrI	7181149	7181322
chrI	7188270	7188501
chrI	7194757	7195133
chrI	7199058	7199228
chrI	7207525	7207671
chrI	7209625	7210002
chrI	7213538	7214003
chrI	7214606	7215510
chrI	7216602	7217028
chrI	7217161	7217769
chrI	7227686	7228068
chrI	7268346	7268610
chrI	7279427	7279580
chrI	7287617	7288047
chrI	7289438	7289609
chrI	7289713	7289886
chrI	7290739	7291013
chrI	7302798	7303569
chrI	7304694	7304926
chrI	7313945	7314223
chrI	7314324	7314635
chrI	7314949	7315377
chrI	7315584	7316651
chrI	7316812	7317101
chrI	7317385	7317537
chrI	7321407	7321802
chrI	7331902	7332177
chrI	7345505	7345675
chrI	7346634	7346967
chrI	7348641	7348845
chrI	7354216	7354483
chrI	7355803	7356016
chrI	7364385	7364540
chrI	7366347	7366666
chrI	7369045	7369462
chrI	7371816	7372257
chrI	7380883	7381271
chrI	7382971	7383589
chrI	7385207	7385487
chrI	7392025	7392296
chrI	7409209	7409518
chrI	7409587	7409937
chrI	7416100	7416345
chrI	7421134	7421679
chrI	7428807	7429191
chrI	7466560	7466799
chrI	7472288	7472627
chrI	7472989	7473235
chrI	7473459	7473908
chrI	7474416	7476299
chrI	7476796	7477197
chrI	7477680	7477873
chrI	7479189	7479571
chrI	7479950	7480544
chrI	7489597	7489794
chrI	7489857	7490441
chrI	7491740	7492749
chrI	7492916	7493173
chrI	7494075	7494404
chrI	7494553	7494851
chrI	7499823	7501237
chrI	7514863	7515230
chrI	7515583	7516197
chrI	7516691	7516855
chrI	7517210	7517905
chrI	7517956	7519772
chrI	7519866	7520299
chrI	7520601	7521504
chrI	7521874	7522215
chrI	7522948	7523364
chrI	7523897	7524155
chrI	7541079	7541618
chrI	7541961	7542692
chrI	7542844	7545662
chrI	7546581	7546781
chrI	7547498	7549261
chrI	7549489	7549841
chrI	7550122	7550697
chrI	7552409	7552631
chrI	7552964	7553140
chrI	7553533	7553717
chrI	7562294	7562484
chrI	7562955	7563556
chrI	7563826	7564118
chrI	7570696	7570848
chrI	7571076	7571510
chrI	7573518	7574355
chrI	7575329	7575652
chrI	7575868	7576057
chrI	7581826	7582014
chrI	7583729	7583999
chrI	7595304	7597576
chrI	7597848	7598300
chrI	7602251	7602429
chrI	7608292	7608582
chrI	7609441	7609885
chrI	7611148	7611350
chrI	7611716	7612142
chrI	7612991	7613243
chrI	7643023	7643344
chrI	7649880	7650132
chrI	7657500	7660404
chrI	7660911	7662430
chrI	7663562	7663713
chrI	7679014	7679356
chrI	7688021	7688592
chrI	7690447	7690713
chrI	7691080	7691453
chrI	7700979	7701132
chrI	7701494	7701681
chrI	7702130	7702425
chrI	7707082	7707474
chrI	7707726	7707911
chrI	7708245	7708717
chrI	7708867	7710252
chrI	7710456	7711289
chrI	7711472	7712081
chrI	7712177	7713102
chrI	7713486	7713671
chrI	7715570	7715729
chrI	7718431	7718714
chrI	7724707	7724860
chrI	7726543	7726911
chrI	7753283	7753472
chrI	7755482	7755812
chrI	7758049	7758319
chrI	7771259	7771754
chrI	7772515	7772960
chrI	7798565	7798868
chrI	7830953	7831238
chrI	7840130	7840577
chrI	7848083	7848456
chrI	7848653	7849449
chrI	7858645	7858958
chrI	7859261	7859949
chrI	7860116	7861133
chrI	7861242	7862288
chrI	7865980	7866648
chrI	7866967	7867371
chrI	7867655	7867909
chrI	7877901	7878100
chrI	7883735	7884200
chrI	7889101	7889559
chrI	7890570	7890929
chrI	7895272	7895472
chrI	7911605	7911808
chrI	7912260	7912701
chrI	7913408	7913589
chrI	7926356	7926501
chrI	7934905	7935094
chrI	7935272	7935794
chrI	7936001	7936181
chrI	7942536	7942891
chrI	7948008	7948504
chrI	7949537	7949747
chrI	7951295	7953073
chrI	7954567	7955354
chrI	7968553	7969565
chrI	7993334	7993619
chrI	8009651	8010040
chrI	8010259	8010735
chrI	8011296	8011749
chrI	8012398	8012555
chrI	8013202	8013913
chrI	8018857	8019523
chrI	8019606	8019824
chrI	8024638	8024792
chrI	8028553	8029088
chrI	8029337	8029578
chrI	8040546	8040784
chrI	8045270	8045643
chrI	8045771	8048150
chrI	8048418	8048758
chrI	8049291	8049695
chrI	8057618	8057986
chrI	8058248	8058615
chrI	8083366	8083695
chrI	8098957	8099119
chrI	8099869	8100716
chrI	8101219	8103453
chrI	8116804	8117123
chrI	8119139	8119500
chrI	8120130	8120379
chrI	8120758	8120978
chrI	8121230	8121430
chrI	8121926	8122345
chrI	8122572	8122820
chrI	8123760	8123932
chrI	8124276	8125494
chrI	8133041	8134371
chrI	8135434	8136159
chrI	8218436	8218613
chrI	8223012	8223275
chrI	8223696	8224047
chrI	8224285	8224525
chrI	8228687	8228862
chrI	8240958	8241258
chrI	8245479	8245732
chrI	8259363	8259649
chrI	8278000	8278235
chrI	8288713	8289009
chrI	8290876	8291255
chrI	8301981	8302307
chrI	8304469	8304824
chrI	8305020	8305936
chrI	8306211	8306804
chrI	8307551	8307944
chrI	8315149	8315560
chrI	8329644	8329812
chrI	8392423	8392814
chrI	8393288	8393495
chrI	8393589	8394176
chrI	8394464	8394765
chrI	8406723	8406998
chrI	8409578	8410318
chrI	8410927	8412080
chrI	8412207	8412512
chrI	8412732	8413154
chrI	8416205	8416438
chrI	8426423	8427386
chrI	8449904	8450067
chrI	8451092	8451309
chrI	8452166	8452413
chrI	8453996	8454559
chrI	8459043	8459432
chrI	8461257	8461469
chrI	8502277	8502562
chrI	8529403	8530007
chrI	8530111	8530362
chrI	8563522	8563759
chrI	8567950	8568190
chrI	8571129	8571483
chrI	8574258	8574524
chrI	8579986	8580444
chrI	8582589	8582963
chrI	8590321	8590840
chrI	8608568	8609207
chrI	8614787	8615234
chrI	8615404	8615606
chrI	8638013	8638222
chrI	8680071	8680452
chrI	8682229	8682506
chrI	8696139	8696394
chrI	8702153	8702553
chrI	8719581	8719750
chrI	8728535	8728684
chrI	8747806	8748304
chrI	8748533	8748690
chrI	8759653	8760024
chrI	8760737	8760988
chrI	8761218	8763215
chrI	8783474	8784423
chrI	8784517	8784818
chrI	8785307	8785541
chrI	8785966	8786298
chrI	8786527	8787471
chrI	8787717	8788016
chrI	8788812	8789003
chrI	8790706	8791028
chrI	8791917	8792759
chrI	8804588	8804745
chrI	8807887	8808170
chrI	8813272	8813619
chrI	8813664	8813944
chrI	8816457	8816622
chrI	8839001	8839433
chrI	8851442	8851938
chrI	8852299	8852832
chrI	8852959	8853432
chrI	8861783	8861955
chrI	8864122	8864303
chrI	8865311	8865923
chrI	8876009	8876352
chrI	8894506	8894790
chrI	8901266	8901852
chrI	8902427	8902742
chrI	8905313	8905732
chrI	8917148	8917297
chrI	8917524	8918106
chrI	8918330	8918711
chrI	8927357	8927545
chrI	8927642	8928345
chrI	8961842	8962179
chrI	8983915	8984105
chrI	8984809	8985249
chrI	8985661	8986370
chrI	8986630	8987413
chrI	9013955	9014426
chrI	9019064	9019210
chrI	9042403	9042604
chrI	9042664	9043139
chrI	9047096	9047309
chrI	9051272	9051506
chrI	9052194	9052571
chrI	9053320	9053731
chrI	9054871	9055677
chrI	9057793	9058110
chrI	9064545	9064799
chrI	9073376	9073612
chrI	9074484	9074810
chrI	9075952	9076651
chrI	9077164	9077692
chrI	9077875	9078102
chrI	9078325	9078557
chrI	9080071	9080252
chrI	9083065	9083497
chrI	9087136	9087538
chrI	9088200	9088369
chrI	9088941	9089507
chrI	9092154	9092745
chrI	9092890	9093237
chrI	9093395	9093782
chrI	9093880	9094069
chrI	9094626	9095994
chrI	9096616	9096837
chrI	9097428	9098022
chrI	9100254	9100410
chrI	9103675	9103921
chrI	9106597	9106921
chrI	9108598	9109368
chrI	9110436	9111156
chrI	9111365	9111525
chrI	9112388	9112645
chrI	9112782	9116412
chrI	9116528	9116984
chrI	9117053	9117507
chrI	9117670	9118051
chrI	9121686	9121861
chrI	9127971	9129202
chrI	9129261	9130709
chrI	9130774	9132241
chrI	9132598	9132931
chrI	9141683	9141905
chrI	9145373	9145736
chrI	9149073	9149901
chrI	9150284	9150516
chrI	9163409	9163640
chrI	9163922	9164139
chrI	9164279	9164487
chrI	9166468	9166652
chrI	9166919	9167518
chrI	9168086	9168310
chrI	9168373	9169028
chrI	9169331	9169619
chrI	9172527	9172879
chrI	9173099	9173362
chrI	9187871	9188218
chrI	9196878	9197367
chrI	9197423	9198401
chrI	9198852	9199637
chrI	9199778	9200296
chrI	9200573	9200966
chrI	9201991	9202306
chrI	9211843	9212465
chrI	9214313	9214484
chrI	9226809	9227019
chrI	9243446	9243732
chrI	9244460	9244877
chrI	9248757	9248971
chrI	9249158	9249432
chrI	9266955	9267211
chrI	9268787	9269190
chrI	9275203	9275768
chrI	9276266	9276478
chrI	9280660	9280966
chrI	9286655	9286873
chrI	9292588	9292805
chrI	9297851	9298014
chrI	9298284	9298777
chrI	9300314	9300468
chrI	9307547	9308150
chrI	9315402	9315885
chrI	9316965	9317130
chrI	9322449	9322805
chrI	9327672	9328038
chrI	9330838	9331031
chrI	9331337	9331893
chrI	9332489	9332925
chrI	9333103	9333449
chrI	9333914	9334240
chrI	9334565	9334713
chrI	9343190	9344699
chrI	9371999	9372334
chrI	9372711	9374073
chrI	9374374	9375002
chrI	9375116	9375689
chrI	9375863	9376010
chrI	9378345	9382089
chrI	9382431	9382616
chrI	9382727	9383387
chrI	9383527	9384436
chrI	9385246	9386522
chrI	9390199	9390379
chrI	9398947	9399309
chrI	9399611	9399937
chrI	9401771	9402033
chrI	9402867	9403166
chrI	9404330	9404544
chrI	9405335	9405544
chrI	9414092	9414667
chrI	9421801	9422020
chrI	9422215	9422441
chrI	9423735	9424061
chrI	9424295	9425363
chrI	9426018	9427322
chrI	9427587	9429875
chrI	9430260	9431422
chrI	9431654	9431852
chrI	9435149	9435470
chrI	9437904	9438160
chrI	9440453	9440624
chrI	9444109	9444611
chrI	9445327	9446142
chrI	9446458	9446861
chrI	9447072	9447669
chrI	9447915	9448493
chrI	9448646	9449543
chrI	9449873	9450402
chrI	9450718	9450993
chrI	9456274	9456562
chrI	9470479	9472074
chrI	9474734	9475197
chrI	9488302	9488489
chrI	9492692	9492869
chrI	9494562	9494829
chrI	9495522	9495842
chrI	9500646	9501293
chrI	9515786	9516619
chrI	9540813	9541449
chrI	9581358	9581683
chrI	9598245	9598441
chrI	9601604	9601856
chrI	9605533	9606002
chrI	9611503	9611754
chrI	9619900	9620065
chrI	9625971	9626173
chrI	9649108	9649496
chrI	9650120	9650590
chrI	9665082	9665439
chrI	9669105	9669339
chrI	9670766	9670962
chrI	9671884	9672099
chrI	9679148	9679431
chrI	9685053	9685576
chrI	9688691	9689005
chrI	9701721	9702079
chrI	9702917	9703076
chrI	9720520	9721351
chrI	9721644	9723014
chrI	9723239	9723409
chrI	9723918	9724333
chrI	9724547	9725047
chrI	9725169	9725910
chrI	9727686	9728036
chrI	9731060	9733381
chrI	9733441	9734499
chrI	9734767	9735121
chrI	9735388	9735734
chrI	9736257	9736782
chrI	9737350	9737710
chrI	9738368	9738728
chrI	9739329	9739775
chrI	9747790	9748219
chrI	9748631	9748878
chrI	9749842	9750066
chrI	9751011	9751863
chrI	9751987	9754343
chrI	9767332	9767504
chrI	9767669	9768052
chrI	9773923	9774327
chrI	9780031	9780286
chrI	9787203	9787354
chrI	9787618	9788186
chrI	9788373	9788851
chrI	9788984	9789405
chrI	9789474	9789638
chrI	9789897	9790545
chrI	9790722	9791419
chrI	9792178	9792385
chrI	9806666	9807008
chrI	9825091	9825351
chrI	9837026	9837332
chrI	9838357	9838515
chrI	9839011	9839825
chrI	9840969	9841209
chrI	9842379	9842594
chrI	9846083	9846840
chrI	9848309	9848732
chrI	9850178	9850408
chrI	9850698	9851339
chrI	9851447	9851645
chrI	9852109	9853271
chrI	9853381	9853569
chrI	9853614	9854899
chrI	9854995	9856071
chrI	9856285	9857933
chrI	9858002	9859050
chrI	9859267	9859536
chrI	9862167	9863409
chrI	9868599	9868885
chrI	9868964	9869881
chrI	9870022	9871275
chrI	9871741	9872089
chrI	9872877	9873029
chrI	9882087	9882482
chrI	9883138	9883999
chrI	9900409	9900854
chrI	9903226	9903435
chrI	9938036	9938857
chrI	9940948	9941343
chrI	9942313	9942732
chrI	9942866	9943523
chrI	9943809	9944542
chrI	9944944	9945101
chrI	9945305	9945754
chrI	9946067	9946530
chrI	9947123	9947429
chrI	9947810	9948222
chrI	9962562	9963140
chrI	9963316	9963975
chrI	9964557	9964945
chrI	9969388	9969737
chrI	9973033	9973285
chrI	9984807	9985365
chrI	9988730	9989045
chrI	10001336	10001481
chrI	10002616	10002884
chrI	10003713	10003867
chrI	10031539	10032058
chrI	10032430	10033211
chrI	10033505	10036869
chrI	10036965	10038440
chrI	10039099	10039275
chrI	10039358	10040810
chrI	10045870	10046212
chrI	10046287	10046465
chrI	10058509	10058814
chrI	10059135	10059555
chrI	10059995	10060570
chrI	10062998	10063489
chrI	10065199	10065460
chrI	10066589	10066819
chrI	10069227	10069422
chrI	10074720	10074980
chrI	10079562	10079710
chrI	10089070	10089431
chrI	10094957	10095720
chrI	10097020	10097772
chrI	10098047	10098324
chrI	10098911	10099387
chrI	10099981	10100212
chrI	10101756	10102565
chrI	10103102	10105195
chrI	10105296	10105653
chrI	10106637	10106822
chrI	10116816	10117103
chrI	10145347	10145574
chrI	10173172	10173334
chrI	10173640	10174602
chrI	10174677	10175617
chrI	10176191	10176503
chrI	10178424	10178838
chrI	10178970	10179115
chrI	10192670	10192886
chrI	10196881	10197672
chrI	10226865	10227151
chrI	10231023	10231363
chrI	10231551	10232126
chrI	10232317	10235619
chrI	10236212	10236374
chrI	10237029	10237643
chrI	10252766	10252965
chrI	10259791	10260211
chrI	10261289	10261728
chrI	10261972	10262666
chrI	10280455	10281127
chrI	10281324	10281560
chrI	10281727	10282231
chrI	10282459	10284682
chrI	10284994	10285700
chrI	10296484	10296674
chrI	10296917	10297087
chrI	10297490	10298526
chrI	10299029	10299216
chrI	10327656	10327965
chrI	10330495	10330687
chrI	10351009	10351239
chrI	10373887	10374043
chrI	10396264	10396436
chrI	10400674	10401204
chrI	10402639	10403038
chrI	10403673	10404339
chrI	10404454	10405279
chrI	10405333	10405595
chrI	10405858	10406490
chrI	10406684	10406901
chrI	10407079	10408002
chrI	10408794	10409811
chrI	10410301	10410568
chrI	10411580	10411901
chrI	10435296	10435532
chrI	10435736	10435924
chrI	10436654	10436840
chrI	10437915	10438283
chrI	10446488	10446747
chrI	10477879	10478431
chrI	10478986	10479207
chrI	10484898	10485199
chrI	10490935	10491401
chrI	10492768	10492925
chrI	10496574	10496934
chrI	10497906	10498197
chrI	10499556	10499915
chrI	10505240	10505614
chrI	10516892	10517341
chrI	10537938	10538404
chrI	10539004	10539606
chrI	10540499	10540733
chrI	10542771	10543030
chrI	10552381	10552663
chrI	10553025	10553379
chrI	10553683	10554837
chrI	10559574	10559744
chrI	10560190	10564068
chrI	10565047	10565481
chrI	10565880	10566145
chrI	10566216	10566452
chrI	10583037	10583201
chrI	10585121	10585830
chrI	10586734	10586903
chrI	10587558	10587798
chrI	10590527	10590672
chrI	10592974	10593197
chrI	10651232	10651433
chrI	10653474	10653828
chrI	10666993	10667151
chrI	10667712	10667939
chrI	10687961	10688243
chrI	10691659	10692205
chrI	10704979	10705202
chrI	10718267	10718510
chrI	10720128	10720437
chrI	10733480	10733974
chrI	10748044	10748837
chrI	10749889	10750204
chrI	10751506	10751886
chrI	10751935	10752400
chrI	10752672	10754790
chrI	10754911	10755150
chrI	10755357	10757670
chrI	10757740	10759074
chrI	10759270	10759764
chrI	10759994	10761111
chrI	10761274	10762570
chrI	10762715	10763295
chrI	10765480	10766107
chrI	10766178	10766906
chrI	10767150	10767609
chrI	10767899	10768346
chrI	10768676	10770332
chrI	10770679	10771203
chrI	10771388	10772647
chrI	10774776	10774940
chrI	10776159	10776675
chrI	10777294	10777742
chrI	10788646	10788910
chrI	10795854	10796071
chrI	10797793	10797990
chrI	10798585	10799017
chrI	10807067	10807613
chrI	10816177	10816668
chrI	10830745	10831100
chrI	10833384	10833668
chrI	10839010	10839451
chrI	10839849	10840179
chrI	10857932	10858146
chrI	10866527	10866892
chrI	10875005	10875451
chrI	10894888	10895392
chrI	10945926	10946944
chrI	10947375	10948061
chrI	10948436	10948599
chrI	10948646	10949080
chrI	10949281	10949706
chrI	10949796	10950231
chrI	10951330	10951597
chrI	10952654	10952848
chrI	10971780	10972134
chrI	10992590	10992886
chrI	11001180	11001397
chrI	11014140	11014434
chrI	11062739	11063053
chrI	11090149	11090518
chrI	11090967	11091173
chrI	11091286	11091525
chrI	11091575	11091774
chrI	11091874	11092350
chrI	11092868	11093156
chrI	11095347	11096237
chrI	11097127	11097530
chrI	11098325	11098739
chrI	11100274	11100425
chrI	11100921	11101395
chrI	11104165	11104398
chrI	11105718	11105913
chrI	11108504	11108651
chrI	11124790	11124947
chrI	11131343	11131699
chrI	11136188	11136548
chrI	11137374	11137831
chrI	11169497	11170023
chrI	11187135	11187536
chrI	11187961	11188633
chrI	11194617	11195444
chrI	11196264	11197274
chrI	11198164	11198999
chrI	11200286	11200820
chrI	11201827	11202826
chrI	11203068	11203794
chrI	11204071	11204386
chrI	11204589	11204769
chrI	11205421	11205891
chrI	11280619	11280968
chrI	11323171	11323399
chrI	11377568	11377789
chrI	11505313	11505558
chrI	11520341	11521340
chrI	11529751	11530095
chrI	11533286	11533530
chrI	11554385	11555152
chrI	11559272	11559485
chrI	11577326	11577783
chrI	11590791	11591195
chrI	11592589	11592883
chrI	11628224	11628405
chrI	11649378	11649572
chrI	11662596	11662978
chrI	11664830	11665138
chrI	11666054	11666210
chrI	11667329	11667658
chrI	11672848	11673534
chrI	11674298	11674645
chrI	11674838	11675209
chrI	11693509	11694093
chrI	11701706	11701862
chrI	11755319	11755651
chrI	11779002	11779556
chrI	11780876	11781058
chrI	11782131	11782726
chrI	11783335	11784003
chrI	11784094	11784962
chrI	11785944	11786271
chrI	11789344	11789801
chrI	11790132	11790314
chrI	11791024	11791629
chrI	11792199	11792536
chrI	11792662	11793445
chrI	11803126	11803452
chrI	11803633	11803779
chrI	11805773	11805971
chrI	11807797	11808007
chrI	11825455	11825731
chrI	11836297	11836462
chrI	11839486	11839799
chrI	11840665	11841055
chrI	11842471	11842723
chrI	11869907	11870594
chrI	11870861	11871417
chrI	11871561	11872196
chrI	11873005	11873421
chrI	11874750	11875145
chrI	11876035	11876424
chrI	11877126	11877440
chrI	11910881	11911190
chrI	11930468	11930821
chrI	11930935	11931336
chrI	11931437	11931689
chrI	11931753	11932346
chrI	11933919	11934954
chrI	11937233	11937520
chrI	11939911	11940277
chrI	11963017	11963307
chrI	11964840	11965230
chrI	11975040	11975282
chrI	11976887	11977032
chrI	11977256	11977650
chrI	11978602	11978790
chrI	11996201	11996509
chrI	11999117	11999282
chrI	12038826	12039027
chrI	12039431	12040276
chrI	12041044	12041408
chrI	12043957	12044708
chrI	12047739	12048137
chrI	12054964	12055325
chrI	12065232	12065687
chrI	12094877	12095160
chrI	12106016	12106538
chrI	12112445	12112590
chrI	12144811	12145014
chrI	12164676	12164957
chrI	12169245	12169399
chrI	12172925	12173145
chrI	12173694	12174000
chrI	12179343	12179741
chrI	12194158	12194468
chrI	12196762	12197021
chrI	12198411	12198661
chrI	12206546	12207004
chrI	12225892	12226350
chrI	12229172	12229323
chrI	12232376	12232706
chrI	12285594	12285851
chrI	12343460	12343770
chrI	12505007	12505163
chrI	12508199	12508672
chrI	12520336	12520807
chrI	12523420	12523645
chrI	12524151	12524796
chrI	12532243	12532404
chrI	12534406	12534846
chrI	12542076	12542301
chrI	12545807	12545980
chrI	12546192	12546862
chrI	12546910	12547282
chrI	12547755	12548507
chrI	12549200	12549401
chrI	12549598	12550107
chrI	12550553	12552097
chrI	12552796	12553169
chrI	12554427	12554572
chrI	12570028	12570208
chrI	12570739	12572951
chrI	12573222	12573623
chrI	12573740	12576596
chrI	12595444	12595721
chrI	12645658	12645961
chrI	12652150	12652437
chrI	12654654	12654863
chrI	12664931	12665124
chrI	12675151	12675538
chrI	12675808	12676575
chrI	12677752	12677962
chrI	12678224	12678385
chrI	12678472	12678845
chrI	12682662	12682871
chrI	12728042	12728200
chrI	12735899	12736120
chrI	12736264	12738335
chrI	12767557	12767847
chrI	12770223	12770540
chrI	12771574	12771753
chrI	12811409	12812015
chrI	12812717	12812978
chrI	12813891	12814233
chrI	12814587	12814738
chrI	12814888	12816491
chrI	12816711	12816883
chrI	12817300	12817556
chrI	12826539	12826923
chrI	12844178	12844333
chrI	12845751	12846011
chrI	12852194	12852453
chrI	12876831	12877476
chrI	12903926	12904302
chrI	12918093	12918419
chrI	12918746	12918894
chrI	12919285	12919484
chrI	12920598	12921281
chrI	12937581	12938053
chrI	12942191	12942417
chrI	12949833	12950042
chrI	12966257	12966965
chrI	12970215	12970462
chrI	12973006	12973436
chrI	13011213	13011374
chrI	13025552	13025934
chrI	13029137	13029519
chrI	13030057	13030771
chrI	13030842	13031974
chrI	13032176	13032401
chrI	13032445	13033225
chrI	13033782	13034237
chrI	13034497	13035099
chrI	13036159	13036919
chrI	13037696	13037981
chrI	13038083	13038351
chrI	13040394	13040912
chrI	13060317	13060692
chrI	13061050	13061424
chrI	13061772	13062108
chrI	13062604	13062916
chrI	13063951	13064310
chrI	13065577	13066102
chrI	13287094	13287445
chrI	13289772	13290007
chrI	13290740	13291244
chrI	13297681	13297907
chrI	13310319	13310584
chrI	13317036	13317323
chrI	13317719	13317932
chrI	13319493	13319647
chrI	13324100	13324254
chrI	13324490	13324756
chrI	13330811	13331268
chrI	13336978	13337525
chrI	13348697	13349429
chrI	13350718	13351534
chrI	13367522	13367772
chrI	13368501	13368723
chrI	13368881	13370591
chrI	13370649	13370922
chrI	13371065	13371918
chrI	13372561	13373468
chrI	13381430	13381782
chrI	13384612	13384797
chrI	13394964	13395380
chrI	13397554	13397772
chrI	13402153	13402343
chrI	13411302	13411811
chrI	13417257	13417746
chrI	13463785	13464105
chrI	13475290	13475836
chrI	13487576	13487783
chrI	13488761	13488992
chrI	13495026	13495580
chrI	13498864	13499241
chrI	13500183	13500626
chrI	13501027	13501210
chrI	13505624	13506208
chrI	13514163	13514430
chrI	13528071	13528368
chrI	13533893	13534086
chrI	13542156	13542601
chrI	13545968	13546165
chrI	13547086	13547620
chrI	13575777	13576117
chrI	13576234	13577176
chrI	13626224	13626474
chrI	13650526	13651000
chrI	13659346	13659598
chrI	13663204	13663545
chrI	13686799	13686964
chrI	13688557	13688969
chrI	13739713	13739911
chrI	13756408	13756596
chrI	13815861	13816010
chrI	13827878	13828147
chrI	13843017	13844093
chrI	13951537	13951926
chrI	13996931	13997342
chrI	14004202	14004470
chrI	14025604	14025761
chrI	14029059	14029298
chrI	14051020	14051334
chrI	14051827	14052031
chrI	14058730	14058964
[truncated: 11,879 more rows]

## Sheet: ALG-34_targets
ALG-3/4 targets
chrI	108671	110077	F53G12.1.1
chrI	109264	110057	F53G12.1.2
chrI	1223958	1229284	Y48G8AL.13.1
chrI	1223959	1226816	Y48G8AL.13.2
chrI	1223959	1227860	Y48G8AL.13.3
chrI	1224163	1226814	Y48G8AL.13.4
chrI	1340679	1341260	K12C11.2
chrI	2233752	2234908	W03F11.3
chrI	2235609	2241359	W03F11.4
chrI	2645267	2657235	F40E3.5.1
chrI	2645310	2657243	F40E3.5.2
chrI	2798214	2799430	W03D8.2a
chrI	2798214	2799891	W03D8.2b
chrI	3287383	3293173	W01B11.2
chrI	3690147	3694017	D1037.5
chrI	3867541	3869136	T03F1.3.1
chrI	3867543	3868960	T03F1.3.2
chrI	4175318	4177274	R12E2.3.1
chrI	4175320	4177132	R12E2.3.2
chrI	4212743	4214263	C18E3.1
chrI	4364906	4366996	ZK973.8
chrI	4714320	4715486	W09C3.7
chrI	4901974	4903174	F21F3.3
chrI	5249774	5250440	B0261.5
chrI	5401810	5402896	C24A11.1
chrI	5488342	5490629	C09D4.3
chrI	5522398	5525343	F59A3.8
chrI	5868260	5870117	F33D11.11.1
chrI	5868877	5869957	F33D11.11.2
chrI	5896642	5897411	C34G6.3
chrI	6006334	6007326	C06A5.2
chrI	6058450	6061035	C27A12.8.1
chrI	6058854	6060955	C27A12.8.2
chrI	6087370	6087766	ZK484.5
chrI	6097497	6097839	ZK484.8
chrI	6098978	6099728	T27A3.4
chrI	6102033	6102467	T27A3.3
chrI	6274576	6275270	C10G11.9
chrI	6305027	6306382	C10G11.10
chrI	6466851	6467517	K06A5.3
chrI	6499842	6501415	C55B7.3
chrI	6525049	6528690	T10E9.4.1
chrI	6525694	6528639	T10E9.4.2
chrI	6569494	6572601	F57B10.3a
chrI	6569555	6572431	F57B10.3b.4
chrI	6569570	6572431	F57B10.3b.2
chrI	6570085	6572431	F57B10.3b.3
chrI	6570086	6572431	F57B10.3b.1
chrI	6660448	6662315	ZC581.7
chrI	6669184	6669594	C17F3.1
chrI	7015906	7020799	H06O01.1.1
chrI	7015907	7021742	H06O01.1.2
chrI	7016135	7020789	H06O01.1.3
chrI	7016135	7020796	H06O01.1.4
chrI	7278799	7279607	F21C3.7
chrI	7352441	7353705	F07A5.2
chrI	7384394	7388735	C15A11.2.2
chrI	7387353	7388792	C15A11.2.1
chrI	7505967	7506642	C26C6.6
chrI	7702422	7705277	F27D4.1.1
chrI	7702424	7704450	F27D4.1.2
chrI	7901945	7903195	F55D12.6
chrI	7955972	7958500	T22C1.8
chrI	7972467	7977048	H05L14.1
chrI	8329053	8329642	F52B5.6.1
chrI	8329054	8329640	F52B5.6.2
chrI	8329057	8329640	F52B5.6.3
chrI	8329059	8329640	F52B5.6.4
chrI	8429924	8435859	F02E9.9b.1
chrI	8430091	8432974	F02E9.9a.1
chrI	8430091	8435858	F02E9.9a.2
chrI	8430091	8435858	F02E9.9b.2
chrI	8434482	8435808	F10D11.1.1
chrI	8434543	8435671	F10D11.1.2
chrI	8439749	8440464	F10D11.3
chrI	8636113	8637152	F43G9.9.1
chrI	8636115	8637955	F43G9.9.2
chrI	8749609	8751363	C36B1.10
chrI	8824424	8825616	F36A2.14
chrI	8826158	8826646	F36A2.12
chrI	8840626	8841156	F29D10.1
chrI	8948770	8954387	F53B6.7
chrI	9001903	9004483	F36F2.4.1
chrI	9002102	9003956	F36F2.4.2
chrI	9155531	9157404	F25H5.7
chrI	9364165	9389626	F16A11.3a
chrI	9364768	9389626	F16A11.3b
chrI	9364768	9390086	F16A11.3d
chrI	9366545	9389626	F16A11.3c.2
chrI	9366545	9389628	F16A11.3c.1
chrI	9517014	9518726	C41G7.3
chrI	9608917	9611590	K07A1.8.1
chrI	9609808	9611526	K07A1.8.2
chrI	10158940	10160367	F16C3.4
chrI	10373360	10374291	F45H11.2
chrI	10398974	10400186	F25D7.1.1
chrI	10644272	10645606	B0511.4
chrI	10708351	10710364	B0205.10.2
chrI	10708392	10710364	B0205.10.1
chrI	10807052	10808227	C35E7.9
chrI	10810636	10812762	C35E7.10a
chrI	10811545	10812854	C35E7.10b
chrI	10859539	10860791	Y37F4.1
chrI	10883519	10884183	T27C10.8
chrI	10964450	10966364	Y52B11A.1
chrI	11486885	11488432	K08C9.2
chrI	11723391	11726273	F35E2.9
chrI	11741520	11743942	F35E2.5
chrI	11909346	11910095	R09B3.2
chrI	11910318	11911012	R09B3.3
chrI	11971169	11971788	Y53C10A.15
chrI	12032324	12033694	F58D5.7
chrI	12918708	12919282	Y18D10A.19.1
chrI	12918710	12919219	Y18D10A.19.2
chrI	12929360	12931101	Y18D10A.21
chrI	12964667	12966766	C47B2.3.1
chrI	12964705	12966865	C47B2.3.2
chrI	12964802	12966260	C47B2.3.3
chrI	13219074	13219534	ZK1225.6
chrI	13232145	13234673	ZK1053.2
chrI	13337448	13338910	W08E3.4
chrI	14200007	14204677	ZK849.5
chrI	14205704	14208569	ZK849.4
chrI	15040415	15041270	F31C3.1.1
chrI	15040573	15041263	F31C3.1.2
chrII	293863	294642	B0432.11
chrII	723794	732428	Y39F10B.1a
chrII	723901	732072	Y39F10B.1b
chrII	1321041	1322875	F56D12.5a.2
chrII	1321041	1323094	F56D12.5a.1
chrII	1321043	1322872	F56D12.5a.3
chrII	1321154	1322868	F56D12.5b
chrII	2616909	2617376	D2062.7
chrII	2991615	2994312	K08A2.2
chrII	3109373	3111230	Y25C1A.13
chrII	3114257	3116762	Y25C1A.1
chrII	4355636	4358862	H20J04.1
chrII	4823327	4825191	C33F10.8
chrII	4836298	4837729	C33F10.12
chrII	4842559	4842903	T23B7.1
chrII	4860058	4860403	F11G11.8
chrII	4863707	4865736	F11G11.14
chrII	5005084	5008061	F59A6.4
chrII	5014717	5015321	F59A6.2
chrII	5112714	5114146	F09C12.8
chrII	5146958	5148452	F58A6.5
chrII	5158582	5158957	F58A6.9
chrII	5212214	5212778	C34F11.2
chrII	5212951	5213923	C34F11.1
chrII	5437873	5440239	F07F6.1
chrII	5583018	5584731	C17G10.3
chrII	5666272	5666832	C25H3.16
chrII	5799297	5799638	K05F1.8
chrII	5799722	5801133	K05F1.9
chrII	5801361	5803927	K05F1.1
chrII	5810558	5811730	ZK1248.5
chrII	5968109	5969033	B0034.4
chrII	6192803	6195175	C30B5.3
chrII	6197150	6198227	C30B5.2a
chrII	6197157	6198279	C30B5.2b
chrII	6342636	6343675	C32D5.8a.1
chrII	6342636	6345893	C32D5.8a.2
chrII	6343197	6345879	C32D5.8b
chrII	6361129	6365272	K10B2.5
chrII	6586148	6588647	C56C10.8.1
chrII	6587704	6588647	C56C10.8.2
chrII	6587775	6588623	C56C10.8.3
chrII	6916948	6918878	B0252.5
chrII	6972669	6973850	C15F1.7a
chrII	6972680	6973472	C15F1.7b.1
chrII	6972747	6973459	C15F1.7b.2
chrII	7061959	7064737	ZK1127.2
chrII	7096306	7098551	T02G5.12
chrII	7372552	7374131	F43E2.7a.1
chrII	7372858	7373103	F43E2.7b
chrII	7372858	7374129	F43E2.7a.2
chrII	7772514	7773860	C06A8.6
chrII	7879704	7880413	T01H3.5
chrII	8062690	8065891	T05H10.5a
chrII	8062690	8068075	T05H10.5c
chrII	8062699	8065891	T05H10.5b
chrII	8066234	8067753	T05H10.6a.2
chrII	8066234	8068132	T05H10.6b
chrII	8066392	8067753	T05H10.6a.1
chrII	8066395	8067753	T05H10.6a.3
chrII	8278635	8280985	K01C8.8
chrII	8405551	8406876	F49E12.4
chrII	8473793	8475331	M05D6.1
chrII	8930922	8933737	T21B10.2c.1
chrII	8930940	8933716	T21B10.2c.2
chrII	8932033	8933716	T21B10.2b.1
chrII	8932034	8933716	T21B10.2a.1
chrII	8932042	8933716	T21B10.2a.2
chrII	8932043	8933716	T21B10.2b.2
chrII	9375799	9377150	C06C3.10
chrII	9552571	9553202	F35H8.1
chrII	10171210	10172346	F33H1.2.2
chrII	10171212	10172437	F33H1.2.1
chrII	10416725	10419358	E04D5.1a.1
chrII	10416745	10418877	E04D5.1a.2
chrII	10416749	10419181	E04D5.1b
chrII	10462804	10464270	ZK673.6
chrII	10605658	10607218	C14A4.11.2
chrII	10605658	10607566	C14A4.11.1
chrII	10606065	10607216	C14A4.11.3
chrII	10618411	10620445	C14A4.13
chrII	10947505	10949124	R03D7.5
chrII	11239342	11240926	T06D8.9.1
chrII	11442652	11443945	VW02B12L.3.1
chrII	11442660	11443724	VW02B12L.3.2
chrII	11465874	11467577	W02B12.7
chrII	11468487	11469045	W02B12.15a.3
chrII	11468487	11469560	W02B12.15a.1
chrII	11468501	11469047	W02B12.15a.2
chrII	11468673	11469528	W02B12.15b
chrII	11521534	11523132	Y62F5A.10
chrII	11707101	11709502	F13D12.9.1
chrII	11707101	11709509	F13D12.9.2
chrII	11707593	11709303	F13D12.9.3
chrII	11728885	11731163	F13D12.4a.2
chrII	11728952	11731163	F13D12.4a.1
chrII	11728991	11730970	F13D12.4a.3
chrII	11728991	11731117	F13D12.4b
chrII	11916447	11918256	Y17G7A.1.1
chrII	11916449	11917580	Y17G7A.1.2
chrII	11948680	11949404	W03C9.8
chrII	11960924	11962027	W03C9.1
chrII	12632519	12634721	Y38E10A.17
chrII	12952411	12954717	Y38F1A.1
chrII	12994288	12996275	Y38F1A.6.2
chrII	12994288	12996275	Y38F1A.6.5
chrII	12994288	12996275	Y38F1A.6.6
chrII	12994288	12996314	Y38F1A.6.4
chrII	12994288	12996343	Y38F1A.6.1
chrII	12994288	12996502	Y38F1A.6.3
chrII	12994397	12996127	Y38F1A.6.7
chrII	13151389	13153316	F32A11.3
chrII	14593448	14597565	C01G12.8
chrIII	909706	910573	F23H11.5.3
chrIII	909978	910578	F23H11.5.1
chrIII	909982	910716	F23H11.5.2
chrIII	2277267	2289981	Y54F10BM.3
chrIII	2786108	2788020	Y71H2AM.5.1
chrIII	2786193	2787200	Y71H2AM.5.2
chrIII	2786845	2788019	Y71H2AM.4
chrIII	2827061	2833782	Y71H2AM.1.2
chrIII	2827061	2833815	Y71H2AM.1.1
chrIII	3152727	3153464	C44B11.6
chrIII	3195551	3198352	R148.7
chrIII	3467281	3469814	C34C12.4.1
chrIII	3467694	3469734	C34C12.4.2
chrIII	3726664	3729552	F34D10.9
chrIII	3960237	3961795	R10E9.3b
chrIII	3960288	3961819	R10E9.3a
chrIII	4015747	4017622	C36E8.5.1
chrIII	4015891	4017606	C36E8.5.2
chrIII	4285833	4287445	R10E4.3
chrIII	4320388	4321294	H38K22.6
chrIII	4468846	4470778	F56F3.4
chrIII	4508829	4512095	F25F2.1b
chrIII	4508896	4512095	F25F2.1a
chrIII	4759706	4763574	B0393.4
chrIII	4826872	4828885	F26A1.3
chrIII	4855290	4856066	C35D10.8
chrIII	4911191	4911912	F26F4.2
chrIII	5081685	5082969	F54D8.2.1
chrIII	5081687	5082913	F54D8.2.6
chrIII	5081687	5082916	F54D8.2.5
chrIII	5081687	5082949	F54D8.2.2
chrIII	5081687	5082957	F54D8.2.3
chrIII	5081696	5082924	F54D8.2.4
chrIII	5219265	5220328	ZC155.2
chrIII	5408070	5413138	W03A5.1
chrIII	5555363	5557278	F09F7.4a.1
chrIII	5555409	5556950	F09F7.4a.2
chrIII	5555409	5556950	F09F7.4b.1
chrIII	5555409	5556950	F09F7.4b.3
chrIII	5555543	5556950	F09F7.4b.2
chrIII	5730073	5730965	B0244.9
chrIII	6057005	6058395	F40H6.1
chrIII	6248264	6251545	T12A2.2.2
chrIII	6248264	6251555	T12A2.2.1
chrIII	6248591	6251192	T12A2.2.3
chrIII	6353331	6366607	C56G2.1a
chrIII	6362926	6365366	C56G2.1b
chrIII	6444639	6446891	C05D11.12.1
chrIII	6444824	6446855	C05D11.12.2
chrIII	6933621	6935274	F57B9.8
chrIII	6969970	6971657	F31E3.5.3
chrIII	6969970	6971664	F31E3.5.1
chrIII	6969970	6971948	F31E3.5.2
chrIII	7067626	7068512	R01H2.6.1
chrIII	7067806	7068510	R01H2.6.2
chrIII	7167775	7170941	F37C12.7
chrIII	7194031	7195362	F37C12.18
chrIII	7324871	7329544	F56C9.11.1
chrIII	7498264	7499525	C07H6.9
chrIII	7591509	7593272	R13A5.11
chrIII	7767505	7769000	ZK686.3.1
chrIII	7767749	7768998	ZK686.3.2
chrIII	7858865	7859448	ZK652.3.1
chrIII	7858911	7859348	ZK652.3.2
chrIII	7912700	7913535	ZK688.12
chrIII	7949605	7951538	C29E4.8.1
chrIII	7949914	7951850	C29E4.8.2
chrIII	7950191	7951536	C29E4.8.3
chrIII	7966532	7969156	F54H12.8
chrIII	7973651	7976893	F54H12.1c.3
chrIII	7973651	7977260	F54H12.1a
chrIII	7973659	7976893	F54H12.1b
chrIII	7974497	7976893	F54H12.1c.2
chrIII	7974539	7976893	F54H12.1c.1
chrIII	7977150	7977736	C06G4.4.1
chrIII	7977184	7979695	C06G4.4.2
chrIII	8101280	8104005	C14B9.4a.1
chrIII	8101281	8104010	C14B9.4b
chrIII	8133598	8136583	C14B9.2
chrIII	8225023	8226318	C30A5.3.1
chrIII	8225025	8225951	C30A5.3.2
chrIII	8258273	8265725	F09G8.4
chrIII	8312646	8314230	F10E9.2
chrIII	8518841	8519899	ZC21.8
chrIII	8671622	8673545	B0523.1
chrIII	8829411	8831028	F44E2.10
chrIII	8905537	8911135	ZK637.8e
chrIII	8905537	8911670	ZK637.8c
chrIII	8905548	8911135	ZK637.8a
chrIII	8905548	8911135	ZK637.8b
chrIII	8905548	8911135	ZK637.8d
chrIII	8905548	8911135	ZK637.8f
chrIII	9101285	9103033	ZK507.3
chrIII	9145969	9147338	ZK512.8
chrIII	9384041	9385513	C38C10.3
chrIII	9451506	9453454	F54C8.7c
chrIII	9451757	9452968	F54C8.7a
chrIII	9451757	9453978	F54C8.7b
chrIII	9451757	9453978	F54C8.7d
chrIII	9451757	9453978	F54C8.7e.2
chrIII	9451757	9453978	F54C8.7f
chrIII	9451757	9453980	F54C8.7e.1
chrIII	9469841	9485367	B0464.4.1
chrIII	9470540	9473192	B0464.4.2
chrIII	9650336	9651875	C15H7.3
chrIII	9745778	9747108	T05G5.10
chrIII	9782070	9783135	R10E11.2.1
chrIII	9782077	9782841	R10E11.2.2
chrIII	9887122	9891267	ZK757.3b
chrIII	9887212	9891270	ZK757.3a.2
chrIII	9887212	9891349	ZK757.3a.1
chrIII	9890640	9891334	ZK757.3c
chrIII	9941556	9942260	K03H1.12
chrIII	10038451	10040085	T16G12.7
chrIII	10552905	10557950	T21C12.4b
chrIII	10552951	10554071	T21C12.4a
chrIII	10805830	10810902	K11D9.1a
chrIII	10808235	10810834	K11D9.1b.1
chrIII	10808241	10810651	K11D9.1b.2
chrIII	10866788	10868628	Y39A1C.3.1
chrIII	10867060	10868604	Y39A1C.3.2
chrIII	11079692	11080274	W09D6.4
chrIII	11223346	11224004	Y47D3A.13
chrIII	11589779	11592737	Y66D12A.3
chrIII	11920615	11921520	Y56A3A.21.1
chrIII	11920634	11921520	Y56A3A.21.2
chrIII	12395433	12398882	Y49E10.10.1
chrIII	12395918	12398882	Y49E10.10.2
chrIII	12686151	12687821	Y111B2A.18.1
chrIII	12686401	12687821	Y111B2A.18.2
chrIII	12686915	12687815	Y111B2A.18.3
chrIII	12951327	12952241	Y39E4A.1
chrIII	12952868	12956911	Y39E4A.2b
chrIII	12953103	12966894	Y39E4A.2a
chrIII	12984397	12987401	ZK1010.5
chrIII	13005359	13011029	ZK1010.9
chrIII	13091010	13093558	Y39E4B.13
chrIII	13204880	13207293	Y39E4B.11
chrIII	13256776	13262435	F56A8.3b.2
chrIII	13256777	13262782	F56A8.3a.2
chrIII	13256777	13262795	F56A8.3a.1
chrIII	13256778	13262435	F56A8.3b.3
chrIII	13260223	13262435	F56A8.3b.1
chrIII	13260489	13262435	F56A8.3b.4
chrIII	13459480	13460543	Y76A2A.1
chrIII	13623191	13624068	T12D8.6.1
chrIII	13623212	13624071	T12D8.6.2
chrIV	158966	159831	Y38C1AA.7
chrIV	458031	460549	M04G7.2
chrIV	580269	582230	F56A11.6
chrIV	595721	596441	C18H7.7
chrIV	2237662	2241617	M70.3b
chrIV	2237716	2242417	M70.3a
chrIV	2388192	2388676	Y38F2AR.9.1
chrIV	2388240	2388674	Y38F2AR.9.2
chrIV	2389441	2390385	Y38F2AR.2.1
chrIV	2389443	2390155	Y38F2AR.2.2
chrIV	2931406	2936829	Y54G2A.4
chrIV	3578440	3579391	Y37E11B.2.1
chrIV	3578530	3579137	Y37E11B.2.2
chrIV	3578559	3579137	Y37E11B.2.3
chrIV	3909389	3909793	F56D6.13
chrIV	3953928	3956200	Y46C8AL.1
chrIV	4141735	4143012	F49F1.12
chrIV	4267623	4268228	F36A4.4
chrIV	4332711	4335365	W03B1.3.1
chrIV	4332748	4335348	W03B1.3.2
chrIV	4479685	4482597	M01H9.4b
chrIV	4479855	4482597	M01H9.4c
chrIV	4480111	4482899	M01H9.4a
chrIV	4987748	4988608	E03H12.7
chrIV	4994316	4994731	E03H12.10
chrIV	4996133	4997545	T28H11.5
chrIV	4999423	4999845	T28H11.6
chrIV	5031559	5033379	C09B9.4
chrIV	5067355	5068644	R13H9.6
chrIV	5070922	5072221	C02B10.6
chrIV	5162734	5163066	C24D10.7.2
chrIV	5162735	5163066	C24D10.7.1
chrIV	5163330	5164343	C24D10.2.2
chrIV	5163348	5164343	C24D10.2.1
chrIV	5242196	5244980	Y59E9AR.2
chrIV	5246225	5248153	Y59E9AR.8
chrIV	5253432	5254732	F36H12.10
chrIV	5266857	5267595	F36H12.5
chrIV	5269082	5269617	F36H12.4
chrIV	5272862	5274148	F36H12.3
chrIV	5303979	5306127	ZK354.8
chrIV	5409562	5412197	ZK616.8
chrIV	5474117	5476559	T11F8.4
chrIV	5797042	5800197	C31H1.1
chrIV	5930632	5933267	H32C10.2
chrIV	6757299	6761765	H34C03.2
chrIV	6793903	6795213	C17H12.3.1
chrIV	6793948	6795618	C17H12.3.2
chrIV	6910671	6912854	T22D1.4
chrIV	7154711	7156005	C34D4.2
chrIV	7506412	7507886	R05G6.7.1
chrIV	7506582	7507880	R05G6.7.2
chrIV	7558691	7561655	F32E10.4.1
chrIV	7559779	7561653	F32E10.4.2
chrIV	7789832	7791223	C33H5.12a.1
chrIV	7789864	7791217	C33H5.12b.2
chrIV	7789973	7791217	C33H5.12a.2
chrIV	7790370	7791217	C33H5.12b.1
chrIV	7790491	7791223	C33H5.12c
chrIV	7870691	7873022	T06C10.3
chrIV	8119075	8122346	F42G8.8
chrIV	8164579	8166064	B0218.7
chrIV	8329211	8329853	F35H10.2
chrIV	8345803	8346533	F17E9.5
chrIV	8433024	8437964	T26A8.1.2
chrIV	8433024	8437989	T26A8.1.1
chrIV	8433106	8437558	T26A8.1.3
chrIV	8501468	8502970	C28C12.1
chrIV	8654590	8656816	C49C8.1
chrIV	8821433	8822787	T28C6.5
chrIV	9505525	9506309	C33A12.15
chrIV	9589774	9592509	F27C8.5
chrIV	9841422	9841931	K07F5.3
chrIV	9844008	9844317	K07F5.5
chrIV	9844968	9846627	K07F5.6
chrIV	9852533	9853538	K07F5.11
chrIV	10022239	10022684	F44D12.3
chrIV	10033333	10034815	F44D12.6
chrIV	10073413	10075095	W01B6.2
chrIV	10094178	10095204	C04G2.5
chrIV	10110325	10111540	C04G2.8.2
chrIV	10110794	10111556	C04G2.8.1
chrIV	10129252	10130225	K08F4.3
chrIV	10134909	10135892	K08F4.5
chrIV	10146140	10146910	T14G10.8.2
chrIV	10146204	10146986	T14G10.8.1
chrIV	10206170	10214889	C24F3.5
chrIV	10268639	10269206	Y43C5A.1.2
chrIV	10268859	10269206	Y43C5A.1.1
chrIV	10278000	10279448	Y43C5A.4
chrIV	10705442	10707264	R102.10
chrIV	10738183	10738638	ZC168.6
chrIV	10755711	10757696	T25B9.4
chrIV	10882910	10884342	F13E9.5
chrIV	10908109	10909279	ZK596.2
chrIV	11081061	11082234	M7.1.1
chrIV	11081443	11082232	M7.1.2
chrIV	11260308	11261148	C05C12.5
chrIV	11704227	11708146	T22B3.2b
chrIV	11704341	11708214	T22B3.2a
chrIV	11830775	11833522	M117.4
chrIV	12075794	12076927	K08E4.7
chrIV	12086994	12089073	F11A10.6a
chrIV	12087225	12088228	F11A10.6b
chrIV	12337557	12340395	F19B6.4
chrIV	12455093	12456152	C25G4.6.1
chrIV	12455122	12456177	C25G4.6.2
chrIV	12459795	12463411	C25G4.8
chrIV	12557050	12558935	ZK795.2
chrIV	12570577	12571198	K08E7.4
chrIV	12717859	12719367	C27D8.1
chrIV	12723079	12724579	T23F6.3
chrIV	13648012	13649186	C08F11.10
chrIV	14573518	14574311	Y57G11B.3
chrIV	14781804	14783363	Y57G11C.8
chrIV	14822499	14825146	Y57G11C.15
chrIV	15321588	15322148	Y73F8A.15
chrIV	17278919	17281298	F26D10.3.1
chrIV	17278921	17281279	F26D10.3.2
chrV	1156269	1158161	T21H3.3.1
chrV	1156271	1157639	T21H3.3.2
chrV	1243100	1263992	C39F7.4.2
chrV	1262620	1263992	C39F7.4.1
chrV	1263074	1263990	C39F7.4.3
chrV	1474785	1479581	C38C3.5b.1
chrV	1475083	1479582	C38C3.5c.1
chrV	1475085	1476792	C38C3.5a
chrV	1475085	1479371	C38C3.5b.2
chrV	1475085	1479434	C38C3.5c.2
chrV	1642510	1643118	Y46H3D.1
chrV	2068447	2069142	Y40B10A.1a
chrV	2068560	2069095	Y40B10A.1b.1
chrV	2068562	2069141	Y40B10A.1b.2
chrV	4471364	4473588	T08H10.3
chrV	4754298	4755459	C18G1.5
chrV	4755970	4758594	C18G1.4a
chrV	4756176	4758405	C18G1.4b
chrV	5503016	5504840	T05C3.5.1
chrV	5503221	5504834	T05C3.5.2
chrV	5536684	5537702	C24G6.1
chrV	5805749	5807553	ZC250.5
chrV	6098975	6100536	Y38A10A.5.1
chrV	6099154	6100525	Y38A10A.5.2
chrV	6327228	6328810	T28C12.3
chrV	6426175	6427097	T05H4.12.1
chrV	6426202	6427095	T05H4.12.4
chrV	6426208	6428421	T05H4.12.2
chrV	6426228	6427095	T05H4.12.3
chrV	6707036	6709086	W02F12.5.1
chrV	6707277	6709084	W02F12.5.2
chrV	6785439	6787841	ZC404.3b
chrV	6785439	6787850	ZC404.3a
chrV	6896980	6898478	K11C4.1
chrV	7059679	7060342	Y57E12AL.6.1
chrV	7059711	7060452	Y57E12AL.6.2
chrV	7060790	7062799	Y57E12AL.1a.1
chrV	7060792	7062496	Y57E12AL.1a.2
chrV	7060796	7062677	Y57E12AL.1b
chrV	7733603	7734892	T05B11.3
chrV	8221389	8223567	K07C11.2.1
chrV	8221467	8223218	K07C11.2.2
chrV	8296537	8297522	W02D7.4
chrV	9069842	9073506	T27E4.6
chrV	9590608	9591232	K09G1.2
chrV	9631215	9632232	T06E4.5
chrV	9753400	9754554	F58E6.5
chrV	10071919	10073868	F57A8.6
chrV	10384133	10385688	AC3.10
chrV	10754402	10756608	F28H7.6
chrV	10896636	10897126	F32D8.6
chrV	11076718	11078150	T04C12.5.1
chrV	11076881	11078136	T04C12.5.2
chrV	11516425	11517867	C55A6.4
chrV	11520566	11521536	C55A6.11
chrV	12263348	12263826	F55C5.1
chrV	12386292	12386746	K01D12.15
chrV	12400694	12401805	K01D12.7.1
chrV	12401131	12401821	K01D12.7.2
chrV	13956146	13958309	R10D12.10
chrV	14146493	14148769	AH10.1
chrV	14180231	14181520	ZC376.8
chrV	14283553	14285312	F40G12.10
chrV	14395020	14395734	C15H11.13
chrV	14429149	14430485	F23B12.1
chrV	14684902	14688528	C47E8.5.1
chrV	14685869	14688528	C47E8.5.2
chrV	14685869	14688528	C47E8.5.3
chrV	14686144	14688410	C47E8.5.4
chrV	14688621	14688905	C47E8.11
chrV	14778318	14779699	Y50E8A.9
chrV	14780039	14781063	Y50E8A.10
chrV	14826850	14827080	W06A7.5
chrV	14881301	14882094	ZC412.9
chrV	14886787	14886892	H12D21.1
chrV	14887669	14888462	H12D21.2
chrV	14942115	14945651	C30G7.3
chrV	15029470	15030111	F14H8.8
chrV	15726843	15728334	Y6E2A.9a
chrV	15726847	15727887	Y6E2A.9b
chrV	15987479	15988030	F36G9.15.2
chrV	15987479	15988154	F36G9.15.1
chrV	15997115	15997750	C06C6.8
chrV	16237518	16238801	F21H7.5
chrV	19286979	19288102	F55C9.3.2
chrV	19286979	19288130	F55C9.3.1
chrV	19371538	19376554	Y43F8A.2
chrV	19631338	19632628	Y43F8C.5
chrV	19646061	19647310	Y43F8C.9
chrV	19857591	19861533	Y116F11B.8
chrV	20040895	20047367	Y113G7A.10
chrV	20380548	20382005	K02E2.6.1
chrV	20380576	20381935	K02E2.6.2
chrV	20534732	20536193	Y38H6C.15

## Sheet: ERGO-1_RRF-3 targets_targets
ERGO-1 / RRF-3 targets
chrI	2776371	2777933	Y71F9B.13b
chrI	2776434	2778650	Y71F9B.13a
chrI	2776434	2778721	Y71F9B.13c
chrI	3898048	3899805	C50F2.6b
chrI	3898177	3899348	C50F2.6a.3
chrI	3898177	3899843	C50F2.6a.1
chrI	3898177	3899909	C50F2.6a.2
chrI	5583407	5589561	M01E11.7b.2
chrI	5583407	5589583	M01E11.7b.1
chrI	5583733	5597253	M01E11.7a
chrI	5583733	5597253	M01E11.7c
chrI	5590348	5603377	M01E11.7d
chrI	7527302	7531696	C26C6.3
chrI	7781172	7782543	VH15N14R.1
chrI	12641592	12642177	H16D19.4
chrI	13408785	13410498	C01A2.1.2
chrI	13408785	13411440	C01A2.1.1
chrI	13411785	13412868	W05H12.2
chrI	13841882	13843234	W04A8.4
chrI	13890329	13891446	Y71A12B.2
chrI	13893120	13894464	Y71A12B.3
chrI	14310996	14312859	F49B2.3
chrII	309481	312210	K01A2.8d
chrII	309540	311711	K01A2.8c.1
chrII	309554	311225	K01A2.8a
chrII	309554	311711	K01A2.8c.2
chrII	1710264	1711423	F45C12.8
chrII	2091747	2093858	T16A1.8
chrII	2136536	2137305	C40A11.10.2
chrII	2136558	2137305	C40A11.10.1
chrII	2997023	3000656	K08A2.1.1
chrII	2998686	3000654	K08A2.1.2
chrII	3306150	3307507	F39E9.7
chrII	3323342	3326434	Y46D2A.1
chrII	7446628	7448499	Y9D1A.1
chrII	13472360	13473853	E01G4.5
chrII	13477400	13478859	E01G4.7
chrIII	1239275	1242791	Y119D3B.8
chrIII	2424344	2427728	W04B5.2
chrIII	2428183	2429211	W04B5.1.2
chrIII	2428197	2429360	W04B5.1.1
chrIII	3152727	3153464	C44B11.6
chrIII	3226342	3230643	H09G03.1
chrIII	3840576	3841132	C36A4.11.1
chrIII	3840770	3841132	C36A4.11.2
chrIII	11139161	11141726	Y47D3A.1
chrIV	3578440	3579391	Y37E11B.2.1
chrIV	3578530	3579137	Y37E11B.2.2
chrIV	3578559	3579137	Y37E11B.2.3
chrIV	4196165	4196688	K06B9.6
chrIV	4894363	4897097	T08B6.2a
chrIV	4894363	4897097	T08B6.2b
chrIV	11608876	11610277	Y24F12A.3
chrIV	12156815	12164252	B0001.6.1
chrIV	12159447	12164085	B0001.6.2
chrIV	14773565	14774533	Y57G11C.51.2
chrIV	14773569	14774269	Y57G11C.51.1
chrIV	15646937	15648266	Y105C5A.14
chrIV	17216263	17217336	Y116A8B.1
chrV	1692560	1693510	Y46H3C.7
chrV	4301278	4304380	ZC132.4
chrV	5598961	5601313	CD4.8
chrV	6038889	6040565	F29G9.1
chrV	6120891	6202609	W06H8.8e.2
chrV	6121253	6202609	W06H8.8e.1
chrV	6121269	6202609	W06H8.8g
chrV	6121575	6202609	W06H8.8f
chrV	6161546	6202609	W06H8.8d
chrV	6190488	6202609	W06H8.8c
chrV	6198509	6202609	W06H8.8a
chrV	6198509	6202609	W06H8.8b
chrV	6224027	6226993	W06H8.6.2
chrV	6224027	6226995	W06H8.6.1
chrV	10941430	10942870	F17C11.1
chrV	10942425	10943843	F17C11.17
chrV	12455152	12462989	F28C1.2
chrV	13646871	13648385	H37A05.4
chrV	18707955	18708335	Y17D7C.1
chrV	18749550	18750663	F11D11.12
chrV	18776170	18776712	Y17D7B.4.2
chrV	18776173	18779629	Y17D7B.4.3
chrV	18776173	18780188	Y17D7B.4.1
chrV	19286979	19288102	F55C9.3.2
chrV	19286979	19288130	F55C9.3.1
chrV	19290589	19291352	F55C9.5
chrV	19730557	19732135	Y116F11A.1
chrV	20380548	20382005	K02E2.6.1
chrV	20380576	20381935	K02E2.6.2
chrX	1024478	1026173	F55A4.4
chrX	1398818	1400746	ZK402.5
chrX	1402211	1402855	ZK402.3
chrX	1403738	1404112	ZK402.2
chrX	1404265	1406096	ZK402.1
chrX	1647985	1649232	ZK380.5
chrX	1710287	1711207	F07G6.6
chrX	1779432	1780522	F31A9.4
chrX	1974906	1980931	F52D2.6
chrX	1983707	1984430	F52D2.8a
chrX	1983707	1984827	F52D2.8b
chrX	3151134	3152453	C15C7.5.1
chrX	3151494	3152451	C15C7.5.2
chrX	4265857	4270139	C52B9.3a
chrX	4265858	4270525	C52B9.3b
chrX	8144383	8144978	C02B8.2
chrX	16123875	16128794	ZK1073.1.1
chrX	16124327	16128744	ZK1073.1.2
chrX	16902317	16904259	F39F10.4
chrX	17236845	17237884	T25G12.11

## Sheet: repeats
Genomic repeats
chrI	10773	11032	CELE1_chrI_10773_11032
chrI	14654	14917	CELE1_chrI_14654_14917
chrI	29459	29722	CELE1_chrI_29459_29722
chrI	42542	42825	CELE1_chrI_42542_42825
chrI	83649	83975	CELE1_chrI_83649_83975
chrI	126845	127164	CELE1_chrI_126845_127164
chrI	131604	131770	CELE1_chrI_131604_131770
chrI	131812	132053	CELE1_chrI_131812_132053
chrI	134700	135019	CELE1_chrI_134700_135019
chrI	259705	260043	CELE1_chrI_259705_260043
chrI	290669	290972	CELE1_chrI_290669_290972
chrI	294566	294902	CELE1_chrI_294566_294902
chrI	298053	298143	CELE1_chrI_298053_298143
chrI	309819	310130	CELE1_chrI_309819_310130
chrI	333714	333776	CELE1_chrI_333714_333776
chrI	342949	343040	CELE1_chrI_342949_343040
chrI	352171	352550	CELE1_chrI_352171_352550
chrI	385928	386010	CELE1_chrI_385928_386010
chrI	389844	390182	CELE1_chrI_389844_390182
chrI	397552	397701	CELE1_chrI_397552_397701
chrI	404266	404599	CELE1_chrI_404266_404599
chrI	411596	411920	CELE1_chrI_411596_411920
chrI	447332	447637	CELE1_chrI_447332_447637
chrI	459220	459541	CELE1_chrI_459220_459541
chrI	460121	460224	CELE1_chrI_460121_460224
chrI	497119	497419	CELE1_chrI_497119_497419
chrI	613966	614027	CELE1_chrI_613966_614027
chrI	614029	614363	CELE1_chrI_614029_614363
chrI	615408	615660	CELE1_chrI_615408_615660
chrI	616694	616751	CELE1_chrI_616694_616751
chrI	622556	622617	CELE1_chrI_622556_622617
chrI	655147	655497	CELE1_chrI_655147_655497
chrI	658006	658135	CELE1_chrI_658006_658135
chrI	679481	679816	CELE1_chrI_679481_679816
chrI	704674	704969	CELE1_chrI_704674_704969
chrI	706987	707300	CELE1_chrI_706987_707300
chrI	756369	756582	CELE1_chrI_756369_756582
chrI	903769	904039	CELE1_chrI_903769_904039
chrI	931250	931303	CELE1_chrI_931250_931303
chrI	1012043	1012186	CELE1_chrI_1012043_1012186
chrI	1024483	1024533	CELE1_chrI_1024483_1024533
chrI	1051590	1051901	CELE1_chrI_1051590_1051901
chrI	1056516	1056860	CELE1_chrI_1056516_1056860
chrI	1110741	1110834	CELE1_chrI_1110741_1110834
chrI	1140309	1140560	CELE1_chrI_1140309_1140560
chrI	1147614	1147829	CELE1_chrI_1147614_1147829
chrI	1179565	1179846	CELE1_chrI_1179565_1179846
chrI	1205196	1205481	CELE1_chrI_1205196_1205481
chrI	1205647	1205812	CELE1_chrI_1205647_1205812
chrI	1221358	1221631	CELE1_chrI_1221358_1221631
chrI	1231959	1232238	CELE1_chrI_1231959_1232238
chrI	1375099	1375410	CELE1_chrI_1375099_1375410
chrI	1379772	1379981	CELE1_chrI_1379772_1379981
chrI	1400933	1401081	CELE1_chrI_1400933_1401081
chrI	1401141	1401272	CELE1_chrI_1401141_1401272
chrI	1401659	1402013	CELE1_chrI_1401659_1402013
chrI	1407688	1407973	CELE1_chrI_1407688_1407973
chrI	1437893	1438166	CELE1_chrI_1437893_1438166
chrI	1440006	1440143	CELE1_chrI_1440006_1440143
chrI	1441882	1442037	CELE1_chrI_1441882_1442037
chrI	1526750	1526948	CELE1_chrI_1526750_1526948
chrI	1558070	1558416	CELE1_chrI_1558070_1558416
chrI	1573291	1573578	CELE1_chrI_1573291_1573578
chrI	1583858	1584202	CELE1_chrI_1583858_1584202
chrI	1685507	1685644	CELE1_chrI_1685507_1685644
chrI	1711147	1711325	CELE1_chrI_1711147_1711325
chrI	1845629	1845941	CELE1_chrI_1845629_1845941
chrI	1863357	1863677	CELE1_chrI_1863357_1863677
chrI	1878701	1878820	CELE1_chrI_1878701_1878820
chrI	1882328	1882638	CELE1_chrI_1882328_1882638
chrI	1962674	1962971	CELE1_chrI_1962674_1962971
chrI	1989019	1989260	CELE1_chrI_1989019_1989260
chrI	2001277	2001434	CELE1_chrI_2001277_2001434
chrI	2009105	2009499	CELE1_chrI_2009105_2009499
chrI	2014249	2014539	CELE1_chrI_2014249_2014539
chrI	2136892	2137003	CELE1_chrI_2136892_2137003
chrI	2373500	2373864	CELE1_chrI_2373500_2373864
chrI	2375651	2376180	CELE1_chrI_2375651_2376180
chrI	2386716	2386982	CELE1_chrI_2386716_2386982
chrI	2387343	2387679	CELE1_chrI_2387343_2387679
chrI	2393899	2394124	CELE1_chrI_2393899_2394124
chrI	2395150	2395436	CELE1_chrI_2395150_2395436
chrI	2412142	2412285	CELE1_chrI_2412142_2412285
chrI	2413772	2414116	CELE1_chrI_2413772_2414116
chrI	2417616	2417956	CELE1_chrI_2417616_2417956
chrI	2436220	2436349	CELE1_chrI_2436220_2436349
chrI	2452187	2452364	CELE1_chrI_2452187_2452364
chrI	2476881	2477137	CELE1_chrI_2476881_2477137
chrI	2578228	2578579	CELE1_chrI_2578228_2578579
chrI	2579630	2579962	CELE1_chrI_2579630_2579962
chrI	2585101	2585244	CELE1_chrI_2585101_2585244
chrI	2585506	2585714	CELE1_chrI_2585506_2585714
chrI	2607694	2608043	CELE1_chrI_2607694_2608043
chrI	2643869	2643994	CELE1_chrI_2643869_2643994
chrI	2688423	2688722	CELE1_chrI_2688423_2688722
chrI	2769357	2769676	CELE1_chrI_2769357_2769676
chrI	2823961	2824098	CELE1_chrI_2823961_2824098
chrI	2832430	2832728	CELE1_chrI_2832430_2832728
chrI	2868555	2868754	CELE1_chrI_2868555_2868754
chrI	2949153	2949491	CELE1_chrI_2949153_2949491
chrI	2998586	2998894	CELE1_chrI_2998586_2998894
chrI	3003121	3003412	CELE1_chrI_3003121_3003412
chrI	3027038	3027379	CELE1_chrI_3027038_3027379
chrI	3053048	3053213	CELE1_chrI_3053048_3053213
chrI	3060968	3061126	CELE1_chrI_3060968_3061126
chrI	3079788	3080036	CELE1_chrI_3079788_3080036
chrI	3118009	3118358	CELE1_chrI_3118009_3118358
chrI	3136492	3136832	CELE1_chrI_3136492_3136832
chrI	3141279	3141632	CELE1_chrI_3141279_3141632
chrI	3142469	3142628	CELE1_chrI_3142469_3142628
chrI	3143836	3144177	CELE1_chrI_3143836_3144177
chrI	3149600	3149765	CELE1_chrI_3149600_3149765
chrI	3166986	3167176	CELE1_chrI_3166986_3167176
chrI	3184781	3184845	CELE1_chrI_3184781_3184845
chrI	3191437	3191599	CELE1_chrI_3191437_3191599
chrI	3195322	3195740	CELE1_chrI_3195322_3195740
chrI	3206985	3207295	CELE1_chrI_3206985_3207295
chrI	3208358	3208680	CELE1_chrI_3208358_3208680
chrI	3255101	3255395	CELE1_chrI_3255101_3255395
chrI	3276932	3277276	CELE1_chrI_3276932_3277276
chrI	3286608	3286946	CELE1_chrI_3286608_3286946
chrI	3304331	3304639	CELE1_chrI_3304331_3304639
chrI	3309893	3309955	CELE1_chrI_3309893_3309955
chrI	3316098	3316410	CELE1_chrI_3316098_3316410
chrI	3317226	3317573	CELE1_chrI_3317226_3317573
chrI	3336844	3337217	CELE1_chrI_3336844_3337217
chrI	3350879	3351254	CELE1_chrI_3350879_3351254
chrI	3374303	3374513	CELE1_chrI_3374303_3374513
chrI	3397199	3397244	CELE1_chrI_3397199_3397244
chrI	3408585	3408901	CELE1_chrI_3408585_3408901
chrI	3417021	3417344	CELE1_chrI_3417021_3417344
chrI	3429716	3429779	CELE1_chrI_3429716_3429779
chrI	3429856	3429953	CELE1_chrI_3429856_3429953
chrI	3431166	3431445	CELE1_chrI_3431166_3431445
chrI	3431771	3431828	CELE1_chrI_3431771_3431828
chrI	3434386	3434676	CELE1_chrI_3434386_3434676
chrI	3448325	3448647	CELE1_chrI_3448325_3448647
chrI	3484660	3485061	CELE1_chrI_3484660_3485061
chrI	3507498	3507813	CELE1_chrI_3507498_3507813
chrI	3537170	3537241	CELE1_chrI_3537170_3537241
chrI	3540177	3540571	CELE1_chrI_3540177_3540571
chrI	3560310	3560625	CELE1_chrI_3560310_3560625
chrI	3562214	3562499	CELE1_chrI_3562214_3562499
chrI	3563061	3563110	CELE1_chrI_3563061_3563110
chrI	3610641	3611313	CELE1_chrI_3610641_3611313
chrI	3614472	3614618	CELE1_chrI_3614472_3614618
chrI	3619891	3620220	CELE1_chrI_3619891_3620220
chrI	3678410	3678593	CELE1_chrI_3678410_3678593
chrI	3681453	3681741	CELE1_chrI_3681453_3681741
chrI	3686094	3686473	CELE1_chrI_3686094_3686473
chrI	3706831	3707158	CELE1_chrI_3706831_3707158
chrI	3722110	3722436	CELE1_chrI_3722110_3722436
chrI	3748941	3749124	CELE1_chrI_3748941_3749124
chrI	3794069	3794390	CELE1_chrI_3794069_3794390
chrI	3834779	3835082	CELE1_chrI_3834779_3835082
chrI	3855055	3855350	CELE1_chrI_3855055_3855350
chrI	3858830	3859089	CELE1_chrI_3858830_3859089
chrI	3870174	3870250	CELE1_chrI_3870174_3870250
chrI	3870289	3870582	CELE1_chrI_3870289_3870582
chrI	4207631	4207994	CELE1_chrI_4207631_4207994
chrI	4277537	4277794	CELE1_chrI_4277537_4277794
chrI	4376972	4377193	CELE1_chrI_4376972_4377193
chrI	4443037	4443338	CELE1_chrI_4443037_4443338
chrI	4734183	4734536	CELE1_chrI_4734183_4734536
chrI	4792774	4792906	CELE1_chrI_4792774_4792906
chrI	4833055	4833435	CELE1_chrI_4833055_4833435
chrI	4895648	4895791	CELE1_chrI_4895648_4895791
chrI	4919030	4919372	CELE1_chrI_4919030_4919372
chrI	4937432	4937546	CELE1_chrI_4937432_4937546
chrI	5080470	5080769	CELE1_chrI_5080470_5080769
chrI	5186295	5186669	CELE1_chrI_5186295_5186669
chrI	5621323	5621466	CELE1_chrI_5621323_5621466
chrI	5621797	5622005	CELE1_chrI_5621797_5622005
chrI	5746184	5746348	CELE1_chrI_5746184_5746348
chrI	5918722	5918883	CELE1_chrI_5918722_5918883
chrI	6321226	6321376	CELE1_chrI_6321226_6321376
chrI	6805193	6805356	CELE1_chrI_6805193_6805356
chrI	6971463	6971616	CELE1_chrI_6971463_6971616
chrI	7239395	7239733	CELE1_chrI_7239395_7239733
chrI	7527497	7527851	CELE1_chrI_7527497_7527851
chrI	7588537	7588678	CELE1_chrI_7588537_7588678
chrI	7729926	7730201	CELE1_chrI_7729926_7730201
chrI	7970104	7970434	CELE1_chrI_7970104_7970434
chrI	8086600	8086923	CELE1_chrI_8086600_8086923
chrI	8213293	8213430	CELE1_chrI_8213293_8213430
chrI	8769487	8769663	CELE1_chrI_8769487_8769663
chrI	9241172	9241459	CELE1_chrI_9241172_9241459
chrI	9903551	9903834	CELE1_chrI_9903551_9903834
chrI	9970620	9970863	CELE1_chrI_9970620_9970863
chrI	10128125	10128406	CELE1_chrI_10128125_10128406
chrI	10487316	10487446	CELE1_chrI_10487316_10487446
chrI	10635414	10635517	CELE1_chrI_10635414_10635517
chrI	10929536	10929887	CELE1_chrI_10929536_10929887
chrI	11067846	11068191	CELE1_chrI_11067846_11068191
chrI	11083044	11083326	CELE1_chrI_11083044_11083326
chrI	11169087	11169130	CELE1_chrI_11169087_11169130
chrI	11448532	11448691	CELE1_chrI_11448532_11448691
chrI	11930469	11930610	CELE1_chrI_11930469_11930610
chrI	12009966	12010291	CELE1_chrI_12009966_12010291
chrI	12261214	12261580	CELE1_chrI_12261214_12261580
chrI	12270553	12270922	CELE1_chrI_12270553_12270922
chrI	12852453	12852630	CELE1_chrI_12852453_12852630
chrI	12863804	12864106	CELE1_chrI_12863804_12864106
chrI	12882660	12882728	CELE1_chrI_12882660_12882728
chrI	12882800	12883118	CELE1_chrI_12882800_12883118
chrI	12924194	12924545	CELE1_chrI_12924194_12924545
chrI	12974377	12974720	CELE1_chrI_12974377_12974720
chrI	13336338	13336688	CELE1_chrI_13336338_13336688
chrI	13530831	13531184	CELE1_chrI_13530831_13531184
chrI	14162996	14163246	CELE1_chrI_14162996_14163246
chrI	14350513	14350650	CELE1_chrI_14350513_14350650
chrI	14403693	14403849	CELE1_chrI_14403693_14403849
chrI	14479546	14479635	CELE1_chrI_14479546_14479635
chrI	14501597	14501645	CELE1_chrI_14501597_14501645
chrI	14600301	14600349	CELE1_chrI_14600301_14600349
chrI	14661979	14662074	CELE1_chrI_14661979_14662074
chrI	14734604	14734786	CELE1_chrI_14734604_14734786
chrI	15018227	15018410	CELE1_chrI_15018227_15018410
chrI	15035509	15035867	CELE1_chrI_15035509_15035867
chrI	15042277	15042449	CELE1_chrI_15042277_15042449
chrI	10339	10432	CELE1_chrI_10339_10432
chrI	10442	10603	CELE1_chrI_10442_10603
chrI	30745	31105	CELE1_chrI_30745_31105
chrI	70485	70802	CELE1_chrI_70485_70802
chrI	70898	71171	CELE1_chrI_70898_71171
chrI	100693	100823	CELE1_chrI_100693_100823
chrI	115082	115412	CELE1_chrI_115082_115412
chrI	192308	192573	CELE1_chrI_192308_192573
chrI	203734	204076	CELE1_chrI_203734_204076
chrI	205636	205778	CELE1_chrI_205636_205778
chrI	205935	206089	CELE1_chrI_205935_206089
chrI	247804	248082	CELE1_chrI_247804_248082
chrI	250418	250696	CELE1_chrI_250418_250696
chrI	289931	290268	CELE1_chrI_289931_290268
chrI	318262	318518	CELE1_chrI_318262_318518
chrI	333414	333697	CELE1_chrI_333414_333697
chrI	342236	342400	CELE1_chrI_342236_342400
chrI	344476	344785	CELE1_chrI_344476_344785
chrI	359530	359672	CELE1_chrI_359530_359672
chrI	367478	367605	CELE1_chrI_367478_367605
chrI	396163	396523	CELE1_chrI_396163_396523
chrI	408996	409357	CELE1_chrI_408996_409357
chrI	471509	471904	CELE1_chrI_471509_471904
chrI	554456	554850	CELE1_chrI_554456_554850
chrI	617037	617088	CELE1_chrI_617037_617088
chrI	622623	622765	CELE1_chrI_622623_622765
chrI	652631	652777	CELE1_chrI_652631_652777
chrI	653218	653270	CELE1_chrI_653218_653270
chrI	659684	659977	CELE1_chrI_659684_659977
chrI	663982	664095	CELE1_chrI_663982_664095
chrI	681818	682130	CELE1_chrI_681818_682130
chrI	743608	743984	CELE1_chrI_743608_743984
chrI	947731	947886	CELE1_chrI_947731_947886
chrI	947937	948055	CELE1_chrI_947937_948055
chrI	1025115	1025167	CELE1_chrI_1025115_1025167
chrI	1110846	1110959	CELE1_chrI_1110846_1110959
chrI	1140643	1140798	CELE1_chrI_1140643_1140798
chrI	1168226	1168663	CELE1_chrI_1168226_1168663
chrI	1177151	1177422	CELE1_chrI_1177151_1177422
chrI	1235952	1236067	CELE1_chrI_1235952_1236067
chrI	1239833	1240128	CELE1_chrI_1239833_1240128
chrI	1241267	1241388	CELE1_chrI_1241267_1241388
chrI	1242595	1242720	CELE1_chrI_1242595_1242720
chrI	1370310	1370604	CELE1_chrI_1370310_1370604
chrI	1380102	1380255	CELE1_chrI_1380102_1380255
chrI	1400482	1400671	CELE1_chrI_1400482_1400671
chrI	1440197	1440351	CELE1_chrI_1440197_1440351
chrI	1526266	1526474	CELE1_chrI_1526266_1526474
chrI	1541888	1542226	CELE1_chrI_1541888_1542226
chrI	1545852	1546307	CELE1_chrI_1545852_1546307
chrI	1553955	1554308	CELE1_chrI_1553955_1554308
chrI	1572494	1572604	CELE1_chrI_1572494_1572604
chrI	1635026	1635334	CELE1_chrI_1635026_1635334
chrI	1686134	1686210	CELE1_chrI_1686134_1686210
chrI	1686716	1687084	CELE1_chrI_1686716_1687084
chrI	1718423	1718789	CELE1_chrI_1718423_1718789
chrI	1821088	1821317	CELE1_chrI_1821088_1821317
chrI	1847218	1847588	CELE1_chrI_1847218_1847588
chrI	1878256	1878545	CELE1_chrI_1878256_1878545
chrI	1932592	1932944	CELE1_chrI_1932592_1932944
chrI	1952588	1952722	CELE1_chrI_1952588_1952722
chrI	1968035	1968216	CELE1_chrI_1968035_1968216
chrI	2008037	2008424	CELE1_chrI_2008037_2008424
chrI	2033825	2034121	CELE1_chrI_2033825_2034121
chrI	2082383	2082767	CELE1_chrI_2082383_2082767
chrI	2085894	2086243	CELE1_chrI_2085894_2086243
chrI	2087423	2087738	CELE1_chrI_2087423_2087738
chrI	2124256	2124792	CELE1_chrI_2124256_2124792
chrI	2127184	2127724	CELE1_chrI_2127184_2127724
chrI	2127755	2127802	CELE1_chrI_2127755_2127802
chrI	2188477	2188615	CELE1_chrI_2188477_2188615
chrI	2285287	2285410	CELE1_chrI_2285287_2285410
chrI	2323060	2323408	CELE1_chrI_2323060_2323408
chrI	2324789	2325109	CELE1_chrI_2324789_2325109
chrI	2360837	2360960	CELE1_chrI_2360837_2360960
chrI	2361092	2361367	CELE1_chrI_2361092_2361367
chrI	2373977	2374041	CELE1_chrI_2373977_2374041
chrI	2378072	2378385	CELE1_chrI_2378072_2378385
chrI	2395915	2396068	CELE1_chrI_2395915_2396068
chrI	2415283	2415628	CELE1_chrI_2415283_2415628
chrI	2435846	2436001	CELE1_chrI_2435846_2436001
chrI	2452752	2452914	CELE1_chrI_2452752_2452914
chrI	2453367	2453661	CELE1_chrI_2453367_2453661
chrI	2465529	2465855	CELE1_chrI_2465529_2465855
chrI	2477795	2478073	CELE1_chrI_2477795_2478073
chrI	2478864	2479022	CELE1_chrI_2478864_2479022
chrI	2512174	2512505	CELE1_chrI_2512174_2512505
chrI	2580539	2580890	CELE1_chrI_2580539_2580890
chrI	2588019	2588240	CELE1_chrI_2588019_2588240
chrI	2617369	2617433	CELE1_chrI_2617369_2617433
chrI	2619573	2620007	CELE1_chrI_2619573_2620007
chrI	2645394	2645476	CELE1_chrI_2645394_2645476
chrI	2711437	2711509	CELE1_chrI_2711437_2711509
chrI	2715172	2715496	CELE1_chrI_2715172_2715496
chrI	2734003	2734461	CELE1_chrI_2734003_2734461
chrI	2759996	2760315	CELE1_chrI_2759996_2760315
chrI	2761671	2761785	CELE1_chrI_2761671_2761785
chrI	2764410	2764752	CELE1_chrI_2764410_2764752
chrI	2764781	2764982	CELE1_chrI_2764781_2764982
chrI	2765020	2765096	CELE1_chrI_2765020_2765096
chrI	2767838	2768129	CELE1_chrI_2767838_2768129
chrI	2805652	2805805	CELE1_chrI_2805652_2805805
chrI	2859080	2859364	CELE1_chrI_2859080_2859364
chrI	2868131	2868321	CELE1_chrI_2868131_2868321
chrI	2990974	2991267	CELE1_chrI_2990974_2991267
chrI	2991717	2992017	CELE1_chrI_2991717_2992017
chrI	3039945	3040221	CELE1_chrI_3039945_3040221
chrI	3052357	3052653	CELE1_chrI_3052357_3052653
chrI	3077205	3077577	CELE1_chrI_3077205_3077577
chrI	3086137	3086465	CELE1_chrI_3086137_3086465
chrI	3142328	3142374	CELE1_chrI_3142328_3142374
chrI	3143469	3143740	CELE1_chrI_3143469_3143740
chrI	3148963	3149134	CELE1_chrI_3148963_3149134
chrI	3157543	3157911	CELE1_chrI_3157543_3157911
chrI	3166544	3166746	CELE1_chrI_3166544_3166746
chrI	3184872	3185256	CELE1_chrI_3184872_3185256
chrI	3191092	3191294	CELE1_chrI_3191092_3191294
chrI	3221089	3221253	CELE1_chrI_3221089_3221253
chrI	3221741	3221911	CELE1_chrI_3221741_3221911
chrI	3254487	3254775	CELE1_chrI_3254487_3254775
chrI	3260357	3260416	CELE1_chrI_3260357_3260416
chrI	3263464	3263801	CELE1_chrI_3263464_3263801
chrI	3275823	3276164	CELE1_chrI_3275823_3276164
chrI	3318624	3318678	CELE1_chrI_3318624_3318678
chrI	3331379	3331743	CELE1_chrI_3331379_3331743
chrI	3335103	3335460	CELE1_chrI_3335103_3335460
chrI	3337755	3338123	CELE1_chrI_3337755_3338123
chrI	3366294	3366488	CELE1_chrI_3366294_3366488
chrI	3412498	3412610	CELE1_chrI_3412498_3412610
chrI	3413880	3414213	CELE1_chrI_3413880_3414213
chrI	3463065	3463349	CELE1_chrI_3463065_3463349
chrI	3505547	3505843	CELE1_chrI_3505547_3505843
chrI	3510837	3511168	CELE1_chrI_3510837_3511168
chrI	3552187	3552340	CELE1_chrI_3552187_3552340
chrI	3557679	3557797	CELE1_chrI_3557679_3557797
chrI	3582509	3582647	CELE1_chrI_3582509_3582647
chrI	3613794	3613936	CELE1_chrI_3613794_3613936
chrI	3682332	3682705	CELE1_chrI_3682332_3682705
chrI	3795724	3795991	CELE1_chrI_3795724_3795991
chrI	3807024	3807369	CELE1_chrI_3807024_3807369
chrI	3853182	3853465	CELE1_chrI_3853182_3853465
chrI	3871644	3872016	CELE1_chrI_3871644_3872016
chrI	3885012	3885360	CELE1_chrI_3885012_3885360
chrI	3888645	3888925	CELE1_chrI_3888645_3888925
chrI	3911057	3911430	CELE1_chrI_3911057_3911430
chrI	3982338	3982502	CELE1_chrI_3982338_3982502
chrI	4135447	4135793	CELE1_chrI_4135447_4135793
chrI	4142902	4143290	CELE1_chrI_4142902_4143290
chrI	4204257	4204561	CELE1_chrI_4204257_4204561
chrI	4586884	4587216	CELE1_chrI_4586884_4587216
chrI	4587634	4587709	CELE1_chrI_4587634_4587709
chrI	4610832	4611168	CELE1_chrI_4610832_4611168
chrI	4696110	4696413	CELE1_chrI_4696110_4696413
chrI	4703671	4704032	CELE1_chrI_4703671_4704032
chrI	4706004	4706171	CELE1_chrI_4706004_4706171
chrI	4751308	4751584	CELE1_chrI_4751308_4751584
chrI	4824312	4824677	CELE1_chrI_4824312_4824677
chrI	4910358	4910544	CELE1_chrI_4910358_4910544
chrI	4910853	4910933	CELE1_chrI_4910853_4910933
chrI	4914686	4914785	CELE1_chrI_4914686_4914785
chrI	5745794	5745937	CELE1_chrI_5745794_5745937
chrI	5861852	5862150	CELE1_chrI_5861852_5862150
chrI	7059552	7059692	CELE1_chrI_7059552_7059692
chrI	7553346	7553713	CELE1_chrI_7553346_7553713
chrI	7728183	7728474	CELE1_chrI_7728183_7728474
chrI	8130406	8130539	CELE1_chrI_8130406_8130539
chrI	8313769	8314034	CELE1_chrI_8313769_8314034
chrI	8360244	8360366	CELE1_chrI_8360244_8360366
chrI	8408548	8408850	CELE1_chrI_8408548_8408850
chrI	8726169	8726492	CELE1_chrI_8726169_8726492
chrI	9545861	9546205	CELE1_chrI_9545861_9546205
chrI	9605265	9605602	CELE1_chrI_9605265_9605602
chrI	10032266	10032407	CELE1_chrI_10032266_10032407
chrI	10372907	10373186	CELE1_chrI_10372907_10373186
chrI	10402969	10403251	CELE1_chrI_10402969_10403251
chrI	10747795	10748124	CELE1_chrI_10747795_10748124
chrI	10749183	10749450	CELE1_chrI_10749183_10749450
chrI	10774340	10774715	CELE1_chrI_10774340_10774715
chrI	10889531	10889888	CELE1_chrI_10889531_10889888
chrI	10939085	10939466	CELE1_chrI_10939085_10939466
chrI	11057013	11057395	CELE1_chrI_11057013_11057395
chrI	11082843	11083042	CELE1_chrI_11082843_11083042
chrI	11168902	11169085	CELE1_chrI_11168902_11169085
chrI	11333648	11333824	CELE1_chrI_11333648_11333824
chrI	11832571	11832874	CELE1_chrI_11832571_11832874
chrI	11969984	11970069	CELE1_chrI_11969984_11970069
chrI	12180058	12180393	CELE1_chrI_12180058_12180393
chrI	12429511	12429796	CELE1_chrI_12429511_12429796
chrI	12646449	12646776	CELE1_chrI_12646449_12646776
chrI	12735466	12735519	CELE1_chrI_12735466_12735519
chrI	12778631	12779009	CELE1_chrI_12778631_12779009
chrI	12787557	12787720	CELE1_chrI_12787557_12787720
chrI	12819943	12820309	CELE1_chrI_12819943_12820309
chrI	12822718	12823058	CELE1_chrI_12822718_12823058
chrI	12852063	12852228	CELE1_chrI_12852063_12852228
chrI	12912293	12912388	CELE1_chrI_12912293_12912388
chrI	12960079	12960161	CELE1_chrI_12960079_12960161
chrI	13021996	13022304	CELE1_chrI_13021996_13022304
chrI	13296035	13296288	CELE1_chrI_13296035_13296288
chrI	13373397	13373690	CELE1_chrI_13373397_13373690
chrI	14350053	14350238	CELE1_chrI_14350053_14350238
chrI	14430611	14430886	CELE1_chrI_14430611_14430886
chrI	14479707	14480011	CELE1_chrI_14479707_14480011
chrI	14519429	14519779	CELE1_chrI_14519429_14519779
chrI	14600540	14600845	CELE1_chrI_14600540_14600845
chrI	14662114	14662392	CELE1_chrI_14662114_14662392
chrI	14748089	14748348	CELE1_chrI_14748089_14748348
chrI	14754253	14754557	CELE1_chrI_14754253_14754557
chrI	14800916	14801096	CELE1_chrI_14800916_14801096
chrI	15006409	15006586	CELE1_chrI_15006409_15006586
chrI	15006917	15007001	CELE1_chrI_15006917_15007001
chrI	15017782	15017960	CELE1_chrI_15017782_15017960
chrII	29185	29552	CELE1_chrII_29185_29552
chrII	267972	268280	CELE1_chrII_267972_268280
chrII	537147	537210	CELE1_chrII_537147_537210
chrII	576812	577152	CELE1_chrII_576812_577152
chrII	714095	714472	CELE1_chrII_714095_714472
chrII	1808439	1808534	CELE1_chrII_1808439_1808534
chrII	1892926	1892983	CELE1_chrII_1892926_1892983
chrII	1893151	1893222	CELE1_chrII_1893151_1893222
chrII	1893360	1893419	CELE1_chrII_1893360_1893419
chrII	1893461	1893545	CELE1_chrII_1893461_1893545
chrII	2592878	2593024	CELE1_chrII_2592878_2593024
chrII	2639172	2639512	CELE1_chrII_2639172_2639512
chrII	3459207	3459345	CELE1_chrII_3459207_3459345
chrII	3926557	3926675	CELE1_chrII_3926557_3926675
chrII	4049996	4050051	CELE1_chrII_4049996_4050051
chrII	4232673	4232949	CELE1_chrII_4232673_4232949
chrII	4522046	4522172	CELE1_chrII_4522046_4522172
chrII	4591700	4592057	CELE1_chrII_4591700_4592057
chrII	5179967	5180287	CELE1_chrII_5179967_5180287
chrII	6110134	6110199	CELE1_chrII_6110134_6110199
chrII	6268342	6268460	CELE1_chrII_6268342_6268460
chrII	8111645	8111950	CELE1_chrII_8111645_8111950
chrII	8696293	8696483	CELE1_chrII_8696293_8696483
chrII	8713607	8713915	CELE1_chrII_8713607_8713915
chrII	9103402	9103774	CELE1_chrII_9103402_9103774
chrII	9173881	9174216	CELE1_chrII_9173881_9174216
chrII	9382367	9382758	CELE1_chrII_9382367_9382758
chrII	9418656	9418814	CELE1_chrII_9418656_9418814
chrII	9746115	9746235	CELE1_chrII_9746115_9746235
chrII	9944450	9944765	CELE1_chrII_9944450_9944765
chrII	10556054	10556370	CELE1_chrII_10556054_10556370
chrII	10812166	10812255	CELE1_chrII_10812166_10812255
chrII	10832048	10832314	CELE1_chrII_10832048_10832314
chrII	11229338	11229464	CELE1_chrII_11229338_11229464
chrII	11231998	11232166	CELE1_chrII_11231998_11232166
chrII	11445434	11445800	CELE1_chrII_11445434_11445800
chrII	11654535	11654830	CELE1_chrII_11654535_11654830
chrII	11711187	11711315	CELE1_chrII_11711187_11711315
chrII	11911981	11912335	CELE1_chrII_11911981_11912335
chrII	11983582	11983660	CELE1_chrII_11983582_11983660
chrII	11998476	11998739	CELE1_chrII_11998476_11998739
chrII	12033289	12033405	CELE1_chrII_12033289_12033405
chrII	12186061	12186129	CELE1_chrII_12186061_12186129
chrII	12189560	12189676	CELE1_chrII_12189560_12189676
chrII	12199968	12200322	CELE1_chrII_12199968_12200322
chrII	12462009	12462348	CELE1_chrII_12462009_12462348
chrII	12744170	12744248	CELE1_chrII_12744170_12744248
chrII	13034253	13034626	CELE1_chrII_13034253_13034626
chrII	13091865	13092223	CELE1_chrII_13091865_13092223
chrII	13105157	13105388	CELE1_chrII_13105157_13105388
chrII	13115068	13115200	CELE1_chrII_13115068_13115200
chrII	13261922	13262242	CELE1_chrII_13261922_13262242
chrII	13262420	13262712	CELE1_chrII_13262420_13262712
chrII	13271220	13271271	CELE1_chrII_13271220_13271271
chrII	13271354	13271415	CELE1_chrII_13271354_13271415
chrII	13667659	13667782	CELE1_chrII_13667659_13667782
chrII	13737182	13737362	CELE1_chrII_13737182_13737362
chrII	14114620	14114735	CELE1_chrII_14114620_14114735
chrII	14123741	14123860	CELE1_chrII_14123741_14123860
chrII	14172420	14172640	CELE1_chrII_14172420_14172640
chrII	14219903	14220222	CELE1_chrII_14219903_14220222
chrII	14221903	14222170	CELE1_chrII_14221903_14222170
chrII	14266252	14266436	CELE1_chrII_14266252_14266436
chrII	14284174	14284508	CELE1_chrII_14284174_14284508
chrII	14311094	14311386	CELE1_chrII_14311094_14311386
chrII	14313217	14313556	CELE1_chrII_14313217_14313556
chrII	14313732	14314024	CELE1_chrII_14313732_14314024
chrII	14322120	14322202	CELE1_chrII_14322120_14322202
chrII	14469666	14469815	CELE1_chrII_14469666_14469815
chrII	14494688	14494874	CELE1_chrII_14494688_14494874
chrII	14881295	14881552	CELE1_chrII_14881295_14881552
chrII	15102538	15102930	CELE1_chrII_15102538_15102930
chrII	15110613	15110785	CELE1_chrII_15110613_15110785
chrII	15111873	15112029	CELE1_chrII_15111873_15112029
chrII	15213262	15213398	CELE1_chrII_15213262_15213398
chrII	15229773	15229944	CELE1_chrII_15229773_15229944
chrII	15245964	15246188	CELE1_chrII_15245964_15246188
chrII	40831	41219	CELE1_chrII_40831_41219
chrII	153319	153601	CELE1_chrII_153319_153601
chrII	405750	406049	CELE1_chrII_405750_406049
chrII	2038283	2038420	CELE1_chrII_2038283_2038420
chrII	2513133	2513219	CELE1_chrII_2513133_2513219
chrII	3806043	3806348	CELE1_chrII_3806043_3806348
chrII	4040634	4040809	CELE1_chrII_4040634_4040809
chrII	4047673	4047993	CELE1_chrII_4047673_4047993
chrII	4468775	4468901	CELE1_chrII_4468775_4468901
chrII	6585613	6585952	CELE1_chrII_6585613_6585952
chrII	6903408	6903568	CELE1_chrII_6903408_6903568
chrII	7471707	7472050	CELE1_chrII_7471707_7472050
chrII	7785724	7786084	CELE1_chrII_7785724_7786084
chrII	7941904	7942223	CELE1_chrII_7941904_7942223
chrII	8015202	8015364	CELE1_chrII_8015202_8015364
chrII	9274359	9274696	CELE1_chrII_9274359_9274696
chrII	9365108	9365254	CELE1_chrII_9365108_9365254
chrII	9391157	9391456	CELE1_chrII_9391157_9391456
chrII	9668671	9668992	CELE1_chrII_9668671_9668992
chrII	10170260	10170520	CELE1_chrII_10170260_10170520
chrII	10594355	10594422	CELE1_chrII_10594355_10594422
chrII	10594427	10594565	CELE1_chrII_10594427_10594565
chrII	10654652	10654920	CELE1_chrII_10654652_10654920
chrII	10812717	10812794	CELE1_chrII_10812717_10812794
chrII	11099468	11099794	CELE1_chrII_11099468_11099794
chrII	11179175	11179263	CELE1_chrII_11179175_11179263
chrII	11297090	11297215	CELE1_chrII_11297090_11297215
chrII	11867582	11867922	CELE1_chrII_11867582_11867922
chrII	11989439	11989539	CELE1_chrII_11989439_11989539
chrII	12032414	12032702	CELE1_chrII_12032414_12032702
chrII	12040442	12040749	CELE1_chrII_12040442_12040749
chrII	12054978	12055307	CELE1_chrII_12054978_12055307
chrII	12116580	12116729	CELE1_chrII_12116580_12116729
chrII	12147894	12148034	CELE1_chrII_12147894_12148034
chrII	12163483	12163791	CELE1_chrII_12163483_12163791
chrII	12166815	12166950	CELE1_chrII_12166815_12166950
chrII	12167139	12167423	CELE1_chrII_12167139_12167423
chrII	12187060	12187410	CELE1_chrII_12187060_12187410
chrII	12187899	12188233	CELE1_chrII_12187899_12188233
chrII	12713090	12713206	CELE1_chrII_12713090_12713206
chrII	12785615	12785938	CELE1_chrII_12785615_12785938
chrII	12794424	12794776	CELE1_chrII_12794424_12794776
chrII	12902495	12902835	CELE1_chrII_12902495_12902835
chrII	13104813	13105079	CELE1_chrII_13104813_13105079
chrII	13105512	13105820	CELE1_chrII_13105512_13105820
chrII	13160971	13161134	CELE1_chrII_13160971_13161134
chrII	13161541	13161687	CELE1_chrII_13161541_13161687
chrII	13202159	13202532	CELE1_chrII_13202159_13202532
chrII	13336515	13336621	CELE1_chrII_13336515_13336621
chrII	13522257	13522375	CELE1_chrII_13522257_13522375
chrII	14267208	14267536	CELE1_chrII_14267208_14267536
chrII	14267537	14267827	CELE1_chrII_14267537_14267827
chrII	14343802	14344170	CELE1_chrII_14343802_14344170
chrII	14346610	14347007	CELE1_chrII_14346610_14347007
chrII	14712772	14712921	CELE1_chrII_14712772_14712921
chrII	14719842	14719991	CELE1_chrII_14719842_14719991
chrII	14731924	14732233	CELE1_chrII_14731924_14732233
chrII	15074986	15075260	CELE1_chrII_15074986_15075260
chrIII	648926	649287	CELE1_chrIII_648926_649287
chrIII	893049	893190	CELE1_chrIII_893049_893190
chrIII	1063248	1063502	CELE1_chrIII_1063248_1063502
chrIII	1715715	1716057	CELE1_chrIII_1715715_1716057
chrIII	2490188	2490397	CELE1_chrIII_2490188_2490397
chrIII	2565499	2565840	CELE1_chrIII_2565499_2565840
chrIII	2680017	2680079	CELE1_chrIII_2680017_2680079
chrIII	2689104	2689472	CELE1_chrIII_2689104_2689472
chrIII	2713254	2713304	CELE1_chrIII_2713254_2713304
chrIII	2716755	2717049	CELE1_chrIII_2716755_2717049
chrIII	2735113	2735467	CELE1_chrIII_2735113_2735467
chrIII	3006270	3006706	CELE1_chrIII_3006270_3006706
chrIII	3043338	3043463	CELE1_chrIII_3043338_3043463
chrIII	3290712	3290762	CELE1_chrIII_3290712_3290762
chrIII	3428645	3429028	CELE1_chrIII_3428645_3429028
chrIII	3617346	3617652	CELE1_chrIII_3617346_3617652
chrIII	3655988	3656245	CELE1_chrIII_3655988_3656245
chrIII	3802343	3802496	CELE1_chrIII_3802343_3802496
chrIII	3870433	3870557	CELE1_chrIII_3870433_3870557
chrIII	4096585	4096650	CELE1_chrIII_4096585_4096650
chrIII	4350365	4350714	CELE1_chrIII_4350365_4350714
chrIII	5344706	5345005	CELE1_chrIII_5344706_5345005
chrIII	5455969	5456052	CELE1_chrIII_5455969_5456052
chrIII	5534291	5534647	CELE1_chrIII_5534291_5534647
chrIII	5682924	5683282	CELE1_chrIII_5682924_5683282
chrIII	5717628	5717973	CELE1_chrIII_5717628_5717973
chrIII	6703279	6703427	CELE1_chrIII_6703279_6703427
chrIII	8428628	8428746	CELE1_chrIII_8428628_8428746
chrIII	9233633	9233827	CELE1_chrIII_9233633_9233827
chrIII	9836884	9836943	CELE1_chrIII_9836884_9836943
chrIII	9845912	9846212	CELE1_chrIII_9845912_9846212
chrIII	9907105	9907233	CELE1_chrIII_9907105_9907233
chrIII	10111388	10111717	CELE1_chrIII_10111388_10111717
chrIII	10127978	10128351	CELE1_chrIII_10127978_10128351
chrIII	10133536	10133876	CELE1_chrIII_10133536_10133876
chrIII	10212116	10212228	CELE1_chrIII_10212116_10212228
chrIII	10276813	10277144	CELE1_chrIII_10276813_10277144
chrIII	10279459	10279572	CELE1_chrIII_10279459_10279572
chrIII	10336481	10336756	CELE1_chrIII_10336481_10336756
chrIII	10339347	10339657	CELE1_chrIII_10339347_10339657
chrIII	10358182	10358522	CELE1_chrIII_10358182_10358522
chrIII	10403474	10403816	CELE1_chrIII_10403474_10403816
chrIII	10445383	10445673	CELE1_chrIII_10445383_10445673
chrIII	10558789	10558989	CELE1_chrIII_10558789_10558989
chrIII	10559698	10560039	CELE1_chrIII_10559698_10560039
chrIII	10595833	10595974	CELE1_chrIII_10595833_10595974
chrIII	10603863	10604039	CELE1_chrIII_10603863_10604039
chrIII	10627065	10627429	CELE1_chrIII_10627065_10627429
chrIII	10635907	10636229	CELE1_chrIII_10635907_10636229
chrIII	10639931	10640206	CELE1_chrIII_10639931_10640206
chrIII	10641525	10641815	CELE1_chrIII_10641525_10641815
chrIII	10654434	10654665	CELE1_chrIII_10654434_10654665
chrIII	10710859	10711139	CELE1_chrIII_10710859_10711139
chrIII	10754003	10754330	CELE1_chrIII_10754003_10754330
chrIII	10767951	10768238	CELE1_chrIII_10767951_10768238
chrIII	10802973	10803092	CELE1_chrIII_10802973_10803092
chrIII	10804235	10804603	CELE1_chrIII_10804235_10804603
chrIII	10806272	10806580	CELE1_chrIII_10806272_10806580
chrIII	10830316	10830368	CELE1_chrIII_10830316_10830368
chrIII	10863817	10863982	CELE1_chrIII_10863817_10863982
chrIII	10935043	10935340	CELE1_chrIII_10935043_10935340
chrIII	10940993	10941377	CELE1_chrIII_10940993_10941377
chrIII	11071010	11071366	CELE1_chrIII_11071010_11071366
chrIII	11136042	11136386	CELE1_chrIII_11136042_11136386
chrIII	11154110	11154299	CELE1_chrIII_11154110_11154299
chrIII	11179598	11179895	CELE1_chrIII_11179598_11179895
chrIII	11271953	11272124	CELE1_chrIII_11271953_11272124
chrIII	11513832	11514190	CELE1_chrIII_11513832_11514190
chrIII	11519637	11519931	CELE1_chrIII_11519637_11519931
chrIII	11530203	11530583	CELE1_chrIII_11530203_11530583
chrIII	11591799	11592108	CELE1_chrIII_11591799_11592108
chrIII	11610302	11610616	CELE1_chrIII_11610302_11610616
chrIII	11613343	11613406	CELE1_chrIII_11613343_11613406
chrIII	11619308	11619541	CELE1_chrIII_11619308_11619541
chrIII	11745272	11745565	CELE1_chrIII_11745272_11745565
chrIII	11750712	11751029	CELE1_chrIII_11750712_11751029
chrIII	11781202	11781563	CELE1_chrIII_11781202_11781563
chrIII	11891709	11892010	CELE1_chrIII_11891709_11892010
chrIII	11893886	11893948	CELE1_chrIII_11893886_11893948
chrIII	11901801	11901976	CELE1_chrIII_11901801_11901976
chrIII	11934813	11934962	CELE1_chrIII_11934813_11934962
chrIII	11957257	11957337	CELE1_chrIII_11957257_11957337
chrIII	11981245	11981375	CELE1_chrIII_11981245_11981375
chrIII	11988251	11988589	CELE1_chrIII_11988251_11988589
chrIII	12013352	12013649	CELE1_chrIII_12013352_12013649
chrIII	12015864	12016133	CELE1_chrIII_12015864_12016133
chrIII	12043193	12043454	CELE1_chrIII_12043193_12043454
chrIII	12048104	12048324	CELE1_chrIII_12048104_12048324
chrIII	12062598	12062808	CELE1_chrIII_12062598_12062808
chrIII	12074606	12074761	CELE1_chrIII_12074606_12074761
chrIII	12130310	12130409	CELE1_chrIII_12130310_12130409
chrIII	12149158	12149318	CELE1_chrIII_12149158_12149318
chrIII	12159997	12160151	CELE1_chrIII_12159997_12160151
chrIII	12171781	12172105	CELE1_chrIII_12171781_12172105
chrIII	12213904	12214083	CELE1_chrIII_12213904_12214083
chrIII	12214378	12214617	CELE1_chrIII_12214378_12214617
chrIII	12238866	12238977	CELE1_chrIII_12238866_12238977
chrIII	12282887	12283042	CELE1_chrIII_12282887_12283042
chrIII	12365691	12366030	CELE1_chrIII_12365691_12366030
chrIII	12406131	12406437	CELE1_chrIII_12406131_12406437
chrIII	12455103	12455252	CELE1_chrIII_12455103_12455252
chrIII	12461901	12462198	CELE1_chrIII_12461901_12462198
chrIII	12462599	12462757	CELE1_chrIII_12462599_12462757
chrIII	12474901	12475201	CELE1_chrIII_12474901_12475201
chrIII	12558496	12558608	CELE1_chrIII_12558496_12558608
chrIII	12580194	12580420	CELE1_chrIII_12580194_12580420
chrIII	12651222	12651561	CELE1_chrIII_12651222_12651561
chrIII	12661438	12661665	CELE1_chrIII_12661438_12661665
chrIII	12662984	12663150	CELE1_chrIII_12662984_12663150
chrIII	12670703	12670808	CELE1_chrIII_12670703_12670808
chrIII	12671285	12671401	CELE1_chrIII_12671285_12671401
chrIII	12684106	12684255	CELE1_chrIII_12684106_12684255
chrIII	12684509	12684671	CELE1_chrIII_12684509_12684671
chrIII	12710538	12710977	CELE1_chrIII_12710538_12710977
chrIII	12730237	12730592	CELE1_chrIII_12730237_12730592
chrIII	12733393	12733853	CELE1_chrIII_12733393_12733853
chrIII	12774626	12774753	CELE1_chrIII_12774626_12774753
chrIII	12816603	12816698	CELE1_chrIII_12816603_12816698
chrIII	12825187	12825401	CELE1_chrIII_12825187_12825401
chrIII	12870305	12870387	CELE1_chrIII_12870305_12870387
chrIII	12870666	12870950	CELE1_chrIII_12870666_12870950
chrIII	12889935	12890058	CELE1_chrIII_12889935_12890058
chrIII	12918109	12918384	CELE1_chrIII_12918109_12918384
chrIII	12935205	12935545	CELE1_chrIII_12935205_12935545
chrIII	12990766	12990840	CELE1_chrIII_12990766_12990840
chrIII	13016217	13016551	CELE1_chrIII_13016217_13016551
chrIII	13066369	13066743	CELE1_chrIII_13066369_13066743
chrIII	13097101	13097349	CELE1_chrIII_13097101_13097349
chrIII	13114680	13114890	CELE1_chrIII_13114680_13114890
chrIII	13140756	13140893	CELE1_chrIII_13140756_13140893
chrIII	13144137	13144516	CELE1_chrIII_13144137_13144516
chrIII	13176537	13176879	CELE1_chrIII_13176537_13176879
chrIII	13182546	13182912	CELE1_chrIII_13182546_13182912
chrIII	13183281	13183557	CELE1_chrIII_13183281_13183557
chrIII	13223166	13223523	CELE1_chrIII_13223166_13223523
chrIII	13225746	13226102	CELE1_chrIII_13225746_13226102
chrIII	13265429	13265742	CELE1_chrIII_13265429_13265742
chrIII	13269773	13270093	CELE1_chrIII_13269773_13270093
chrIII	13273125	13273297	CELE1_chrIII_13273125_13273297
chrIII	13277691	13278027	CELE1_chrIII_13277691_13278027
chrIII	13281665	13281944	CELE1_chrIII_13281665_13281944
chrIII	13337335	13337657	CELE1_chrIII_13337335_13337657
chrIII	13337693	13337972	CELE1_chrIII_13337693_13337972
chrIII	13349536	13349824	CELE1_chrIII_13349536_13349824
chrIII	13354435	13354557	CELE1_chrIII_13354435_13354557
chrIII	13431992	13432127	CELE1_chrIII_13431992_13432127
chrIII	13468516	13468682	CELE1_chrIII_13468516_13468682
chrIII	13505506	13505768	CELE1_chrIII_13505506_13505768
chrIII	13549333	13549703	CELE1_chrIII_13549333_13549703
chrIII	13576385	13576719	CELE1_chrIII_13576385_13576719
chrIII	13609624	13609729	CELE1_chrIII_13609624_13609729
chrIII	13627149	13627503	CELE1_chrIII_13627149_13627503
chrIII	13686728	13686835	CELE1_chrIII_13686728_13686835
chrIII	13779391	13779568	CELE1_chrIII_13779391_13779568
chrIII	335171	335540	CELE1_chrIII_335171_335540
chrIII	556043	556146	CELE1_chrIII_556043_556146
chrIII	556331	556414	CELE1_chrIII_556331_556414
chrIII	639332	639405	CELE1_chrIII_639332_639405
chrIII	1063517	1063657	CELE1_chrIII_1063517_1063657
chrIII	1063833	1064071	CELE1_chrIII_1063833_1064071
chrIII	1396632	1397027	CELE1_chrIII_1396632_1397027
chrIII	1962235	1962286	CELE1_chrIII_1962235_1962286
chrIII	2359794	2359912	CELE1_chrIII_2359794_2359912
chrIII	2360097	2360272	CELE1_chrIII_2360097_2360272
chrIII	2489864	2490082	CELE1_chrIII_2489864_2490082
chrIII	2490661	2490828	CELE1_chrIII_2490661_2490828
chrIII	2528731	2528791	CELE1_chrIII_2528731_2528791
chrIII	2543981	2544333	CELE1_chrIII_2543981_2544333
chrIII	2617490	2617608	CELE1_chrIII_2617490_2617608
chrIII	2617685	2617738	CELE1_chrIII_2617685_2617738
chrIII	2681789	2681844	CELE1_chrIII_2681789_2681844
chrIII	2685241	2685298	CELE1_chrIII_2685241_2685298
chrIII	2685337	2685398	CELE1_chrIII_2685337_2685398
chrIII	2702756	2703151	CELE1_chrIII_2702756_2703151
chrIII	2717873	2717944	CELE1_chrIII_2717873_2717944
chrIII	2732667	2732939	CELE1_chrIII_2732667_2732939
chrIII	2738907	2738979	CELE1_chrIII_2738907_2738979
chrIII	2809531	2809818	CELE1_chrIII_2809531_2809818
chrIII	2822495	2822774	CELE1_chrIII_2822495_2822774
chrIII	2834062	2834369	CELE1_chrIII_2834062_2834369
chrIII	3036578	3036857	CELE1_chrIII_3036578_3036857
chrIII	3442899	3442958	CELE1_chrIII_3442899_3442958
chrIII	3512888	3513209	CELE1_chrIII_3512888_3513209
chrIII	3615915	3616251	CELE1_chrIII_3615915_3616251
chrIII	3794358	3794682	CELE1_chrIII_3794358_3794682
chrIII	4154822	4155163	CELE1_chrIII_4154822_4155163
chrIII	4199283	4199634	CELE1_chrIII_4199283_4199634
chrIII	4286331	4286604	CELE1_chrIII_4286331_4286604
chrIII	4521292	4521548	CELE1_chrIII_4521292_4521548
chrIII	5501258	5501337	CELE1_chrIII_5501258_5501337
chrIII	7221163	7221338	CELE1_chrIII_7221163_7221338
chrIII	7377093	7377297	CELE1_chrIII_7377093_7377297
chrIII	7893094	7893423	CELE1_chrIII_7893094_7893423
chrIII	8128653	8129015	CELE1_chrIII_8128653_8129015
chrIII	8369009	8369390	CELE1_chrIII_8369009_8369390
chrIII	9538256	9538470	CELE1_chrIII_9538256_9538470
chrIII	9598672	9599009	CELE1_chrIII_9598672_9599009
chrIII	9724692	9724979	CELE1_chrIII_9724692_9724979
chrIII	9836979	9837135	CELE1_chrIII_9836979_9837135
chrIII	9905920	9906002	CELE1_chrIII_9905920_9906002
chrIII	9919434	9919520	CELE1_chrIII_9919434_9919520
chrIII	10080358	10080710	CELE1_chrIII_10080358_10080710
chrIII	10212552	10212674	CELE1_chrIII_10212552_10212674
chrIII	10260343	10260544	CELE1_chrIII_10260343_10260544
chrIII	10261143	10261362	CELE1_chrIII_10261143_10261362
chrIII	10416679	10416964	CELE1_chrIII_10416679_10416964
chrIII	10499109	10499494	CELE1_chrIII_10499109_10499494
chrIII	10563710	10563909	CELE1_chrIII_10563710_10563909
chrIII	10567759	10567935	CELE1_chrIII_10567759_10567935
chrIII	10567996	10568199	CELE1_chrIII_10567996_10568199
chrIII	10603561	10603738	CELE1_chrIII_10603561_10603738
chrIII	10652700	10653040	CELE1_chrIII_10652700_10653040
chrIII	10771441	10771790	CELE1_chrIII_10771441_10771790
chrIII	10777685	10778034	CELE1_chrIII_10777685_10778034
chrIII	10839117	10839444	CELE1_chrIII_10839117_10839444
chrIII	10901931	10902208	CELE1_chrIII_10901931_10902208
chrIII	10930196	10930532	CELE1_chrIII_10930196_10930532
chrIII	11034136	11034439	CELE1_chrIII_11034136_11034439
chrIII	11077040	11077196	CELE1_chrIII_11077040_11077196
chrIII	11105719	11105977	CELE1_chrIII_11105719_11105977
chrIII	11118418	11118674	CELE1_chrIII_11118418_11118674
chrIII	11158510	11158900	CELE1_chrIII_11158510_11158900
chrIII	11256755	11257052	CELE1_chrIII_11256755_11257052
chrIII	11310609	11310950	CELE1_chrIII_11310609_11310950
chrIII	11448859	11449145	CELE1_chrIII_11448859_11449145
chrIII	11469348	11469681	CELE1_chrIII_11469348_11469681
chrIII	11591527	11591594	CELE1_chrIII_11591527_11591594
chrIII	11612720	11613041	CELE1_chrIII_11612720_11613041
chrIII	11613974	11614032	CELE1_chrIII_11613974_11614032
chrIII	11621690	11621971	CELE1_chrIII_11621690_11621971
chrIII	11743484	11743647	CELE1_chrIII_11743484_11743647
chrIII	11858638	11859012	CELE1_chrIII_11858638_11859012
chrIII	11879240	11879323	CELE1_chrIII_11879240_11879323
chrIII	11890954	11891003	CELE1_chrIII_11890954_11891003
chrIII	11927304	11927633	CELE1_chrIII_11927304_11927633
chrIII	11934432	11934586	CELE1_chrIII_11934432_11934586
chrIII	11949494	11949657	CELE1_chrIII_11949494_11949657
chrIII	11954539	11954679	CELE1_chrIII_11954539_11954679
chrIII	11981101	11981234	CELE1_chrIII_11981101_11981234
chrIII	12047633	12047846	CELE1_chrIII_12047633_12047846
chrIII	12074996	12075086	CELE1_chrIII_12074996_12075086
chrIII	12079971	12080195	CELE1_chrIII_12079971_12080195
chrIII	12081133	12081292	CELE1_chrIII_12081133_12081292
chrIII	12084276	12084359	CELE1_chrIII_12084276_12084359
chrIII	12130545	12130699	CELE1_chrIII_12130545_12130699
chrIII	12159551	12159696	CELE1_chrIII_12159551_12159696
chrIII	12262548	12262699	CELE1_chrIII_12262548_12262699
chrIII	12372818	12372960	CELE1_chrIII_12372818_12372960
chrIII	12408009	12408177	CELE1_chrIII_12408009_12408177
chrIII	12408549	12408719	CELE1_chrIII_12408549_12408719
chrIII	12424444	12424650	CELE1_chrIII_12424444_12424650
chrIII	12444360	12444699	CELE1_chrIII_12444360_12444699
chrIII	12460095	12460246	CELE1_chrIII_12460095_12460246
chrIII	12466032	12466184	CELE1_chrIII_12466032_12466184
chrIII	12467573	12467895	CELE1_chrIII_12467573_12467895
chrIII	12522892	12523200	CELE1_chrIII_12522892_12523200
chrIII	12523772	12523995	CELE1_chrIII_12523772_12523995
chrIII	12556902	12556985	CELE1_chrIII_12556902_12556985
chrIII	12579711	12579996	CELE1_chrIII_12579711_12579996
chrIII	12652100	12652165	CELE1_chrIII_12652100_12652165
chrIII	12653265	12653578	CELE1_chrIII_12653265_12653578
chrIII	12660654	12660698	CELE1_chrIII_12660654_12660698
chrIII	12661663	12661892	CELE1_chrIII_12661663_12661892
chrIII	12684933	12685102	CELE1_chrIII_12684933_12685102
chrIII	12732756	12732901	CELE1_chrIII_12732756_12732901
chrIII	12774032	12774384	CELE1_chrIII_12774032_12774384
chrIII	12777530	12777829	CELE1_chrIII_12777530_12777829
chrIII	12869620	12869895	CELE1_chrIII_12869620_12869895
chrIII	12886576	12886794	CELE1_chrIII_12886576_12886794
chrIII	12890311	12890484	CELE1_chrIII_12890311_12890484
chrIII	12890511	12890744	CELE1_chrIII_12890511_12890744
chrIII	12916891	12917158	CELE1_chrIII_12916891_12917158
chrIII	12917497	12917827	CELE1_chrIII_12917497_12917827
chrIII	12961639	12961850	CELE1_chrIII_12961639_12961850
chrIII	12969063	12969119	CELE1_chrIII_12969063_12969119
chrIII	12974691	12974797	CELE1_chrIII_12974691_12974797
chrIII	12981433	12981790	CELE1_chrIII_12981433_12981790
chrIII	12982743	12983084	CELE1_chrIII_12982743_12983084
chrIII	12989713	12990058	CELE1_chrIII_12989713_12990058
chrIII	12990569	12990685	CELE1_chrIII_12990569_12990685
chrIII	12994503	12994669	CELE1_chrIII_12994503_12994669
chrIII	13009003	13009151	CELE1_chrIII_13009003_13009151
chrIII	13072383	13072556	CELE1_chrIII_13072383_13072556
chrIII	13097655	13097825	CELE1_chrIII_13097655_13097825
chrIII	13115117	13115231	CELE1_chrIII_13115117_13115231
chrIII	13125514	13125755	CELE1_chrIII_13125514_13125755
chrIII	13139551	13139737	CELE1_chrIII_13139551_13139737
chrIII	13181833	13181973	CELE1_chrIII_13181833_13181973
chrIII	13183595	13183716	CELE1_chrIII_13183595_13183716
chrIII	13203519	13203632	CELE1_chrIII_13203519_13203632
chrIII	13216181	13216533	CELE1_chrIII_13216181_13216533
chrIII	13226530	13226898	CELE1_chrIII_13226530_13226898
chrIII	13260845	13261060	CELE1_chrIII_13260845_13261060
chrIII	13274196	13274343	CELE1_chrIII_13274196_13274343
chrIII	13317794	13317919	CELE1_chrIII_13317794_13317919
chrIII	13355703	13356029	CELE1_chrIII_13355703_13356029
chrIII	13389935	13390117	CELE1_chrIII_13389935_13390117
chrIII	13432337	13432455	CELE1_chrIII_13432337_13432455
chrIII	13639133	13639495	CELE1_chrIII_13639133_13639495
chrIII	13752545	13752714	CELE1_chrIII_13752545_13752714
chrIII	13754903	13755080	CELE1_chrIII_13754903_13755080
chrIV	181396	181762	CELE1_chrIV_181396_181762
chrIV	184949	185247	CELE1_chrIV_184949_185247
chrIV	244126	244493	CELE1_chrIV_244126_244493
chrIV	259584	259910	CELE1_chrIV_259584_259910
chrIV	437802	437986	CELE1_chrIV_437802_437986
chrIV	454471	454820	CELE1_chrIV_454471_454820
chrIV	514737	515004	CELE1_chrIV_514737_515004
chrIV	515064	515211	CELE1_chrIV_515064_515211
chrIV	652425	652570	CELE1_chrIV_652425_652570
chrIV	659148	659499	CELE1_chrIV_659148_659499
chrIV	815453	815784	CELE1_chrIV_815453_815784
chrIV	815822	815888	CELE1_chrIV_815822_815888
chrIV	1502577	1502710	CELE1_chrIV_1502577_1502710
chrIV	1576233	1576594	CELE1_chrIV_1576233_1576594
chrIV	1600986	1601061	CELE1_chrIV_1600986_1601061
chrIV	1609130	1609467	CELE1_chrIV_1609130_1609467
chrIV	1652146	1652314	CELE1_chrIV_1652146_1652314
chrIV	1733493	1733741	CELE1_chrIV_1733493_1733741
chrIV	1848779	1848879	CELE1_chrIV_1848779_1848879
chrIV	1848911	1849046	CELE1_chrIV_1848911_1849046
chrIV	1940929	1941283	CELE1_chrIV_1940929_1941283
chrIV	1977617	1977785	CELE1_chrIV_1977617_1977785
chrIV	2190725	2190818	CELE1_chrIV_2190725_2190818
chrIV	2209912	2210231	CELE1_chrIV_2209912_2210231
chrIV	2287578	2287819	CELE1_chrIV_2287578_2287819
chrIV	2545648	2545761	CELE1_chrIV_2545648_2545761
chrIV	2685748	2686056	CELE1_chrIV_2685748_2686056
chrIV	2687132	2687487	CELE1_chrIV_2687132_2687487
chrIV	2984803	2985160	CELE1_chrIV_2984803_2985160
chrIV	3003233	3003526	CELE1_chrIV_3003233_3003526
chrIV	3100321	3100670	CELE1_chrIV_3100321_3100670
chrIV	3133764	3134062	CELE1_chrIV_3133764_3134062
chrIV	3224031	3224422	CELE1_chrIV_3224031_3224422
chrIV	3237184	3237309	CELE1_chrIV_3237184_3237309
chrIV	3237547	3237721	CELE1_chrIV_3237547_3237721
chrIV	3239738	3239879	CELE1_chrIV_3239738_3239879
chrIV	3260197	3260440	CELE1_chrIV_3260197_3260440
chrIV	3268632	3268777	CELE1_chrIV_3268632_3268777
chrIV	3293727	3294051	CELE1_chrIV_3293727_3294051
chrIV	3720034	3720310	CELE1_chrIV_3720034_3720310
chrIV	4151452	4151849	CELE1_chrIV_4151452_4151849
chrIV	4356013	4356299	CELE1_chrIV_4356013_4356299
chrIV	4425765	4425959	CELE1_chrIV_4425765_4425959
chrIV	4453924	4454067	CELE1_chrIV_4453924_4454067
chrIV	4695256	4695356	CELE1_chrIV_4695256_4695356
chrIV	5210709	5210918	CELE1_chrIV_5210709_5210918
chrIV	5359425	5359766	CELE1_chrIV_5359425_5359766
chrIV	5375276	5375575	CELE1_chrIV_5375276_5375575
chrIV	5433083	5433412	CELE1_chrIV_5433083_5433412
chrIV	5535270	5535583	CELE1_chrIV_5535270_5535583
chrIV	5851143	5851460	CELE1_chrIV_5851143_5851460
chrIV	6116563	6116736	CELE1_chrIV_6116563_6116736
chrIV	6353545	6353861	CELE1_chrIV_6353545_6353861
chrIV	8020230	8020613	CELE1_chrIV_8020230_8020613
chrIV	8119845	8120042	CELE1_chrIV_8119845_8120042
chrIV	10166786	10166940	CELE1_chrIV_10166786_10166940
chrIV	11346821	11346983	CELE1_chrIV_11346821_11346983
chrIV	11861301	11861631	CELE1_chrIV_11861301_11861631
chrIV	12101289	12101530	CELE1_chrIV_12101289_12101530
chrIV	12512463	12512775	CELE1_chrIV_12512463_12512775
chrIV	12654048	12654311	CELE1_chrIV_12654048_12654311
chrIV	12654956	12655162	CELE1_chrIV_12654956_12655162
chrIV	12664231	12664411	CELE1_chrIV_12664231_12664411
chrIV	12705953	12706303	CELE1_chrIV_12705953_12706303
chrIV	13151460	13151785	CELE1_chrIV_13151460_13151785
chrIV	13178605	13178658	CELE1_chrIV_13178605_13178658
chrIV	13202852	13203161	CELE1_chrIV_13202852_13203161
chrIV	13204644	13204934	CELE1_chrIV_13204644_13204934
chrIV	13273039	13273336	CELE1_chrIV_13273039_13273336
chrIV	13356776	13357114	CELE1_chrIV_13356776_13357114
chrIV	13382593	13382736	CELE1_chrIV_13382593_13382736
chrIV	13402750	13402870	CELE1_chrIV_13402750_13402870
chrIV	13405785	13406361	CELE1_chrIV_13405785_13406361
chrIV	13428449	13428671	CELE1_chrIV_13428449_13428671
chrIV	13509599	13509944	CELE1_chrIV_13509599_13509944
chrIV	13515915	13516252	CELE1_chrIV_13515915_13516252
chrIV	13533933	13534099	CELE1_chrIV_13533933_13534099
chrIV	14901653	14901724	CELE1_chrIV_14901653_14901724
chrIV	16442970	16443083	CELE1_chrIV_16442970_16443083
chrIV	16490793	16490940	CELE1_chrIV_16490793_16490940
chrIV	16843119	16843232	CELE1_chrIV_16843119_16843232
chrIV	17053996	17054111	CELE1_chrIV_17053996_17054111
chrIV	17054552	17054617	CELE1_chrIV_17054552_17054617
chrIV	17136061	17136163	CELE1_chrIV_17136061_17136163
chrIV	203262	203595	CELE1_chrIV_203262_203595
chrIV	229081	229449	CELE1_chrIV_229081_229449
chrIV	242628	242993	CELE1_chrIV_242628_242993
chrIV	427520	427678	CELE1_chrIV_427520_427678
chrIV	429654	429742	CELE1_chrIV_429654_429742
chrIV	584477	584819	CELE1_chrIV_584477_584819
chrIV	794358	794427	CELE1_chrIV_794358_794427
chrIV	1503169	1503375	CELE1_chrIV_1503169_1503375
chrIV	1577560	1577914	CELE1_chrIV_1577560_1577914
chrIV	1599871	1599956	CELE1_chrIV_1599871_1599956
chrIV	1734896	1735242	CELE1_chrIV_1734896_1735242
chrIV	1949922	1950013	CELE1_chrIV_1949922_1950013
chrIV	1979096	1979236	CELE1_chrIV_1979096_1979236
chrIV	2137543	2137676	CELE1_chrIV_2137543_2137676
chrIV	2143196	2143546	CELE1_chrIV_2143196_2143546
chrIV	2790285	2790460	CELE1_chrIV_2790285_2790460
chrIV	2882440	2882594	CELE1_chrIV_2882440_2882594
chrIV	2915888	2916082	CELE1_chrIV_2915888_2916082
chrIV	2984169	2984517	CELE1_chrIV_2984169_2984517
chrIV	3110609	3110954	CELE1_chrIV_3110609_3110954
chrIV	3237722	3238035	CELE1_chrIV_3237722_3238035
chrIV	3262566	3262934	CELE1_chrIV_3262566_3262934
chrIV	3354684	3354757	CELE1_chrIV_3354684_3354757
chrIV	3600611	3600972	CELE1_chrIV_3600611_3600972
chrIV	3653210	3653293	CELE1_chrIV_3653210_3653293
chrIV	3899166	3899448	CELE1_chrIV_3899166_3899448
chrIV	4158516	4158872	CELE1_chrIV_4158516_4158872
chrIV	4425195	4425356	CELE1_chrIV_4425195_4425356
chrIV	4441879	4442223	CELE1_chrIV_4441879_4442223
chrIV	4450442	4450751	CELE1_chrIV_4450442_4450751
chrIV	4451171	4451515	CELE1_chrIV_4451171_4451515
chrIV	4471815	4472151	CELE1_chrIV_4471815_4472151
chrIV	4696256	4696531	CELE1_chrIV_4696256_4696531
chrIV	4763451	4763836	CELE1_chrIV_4763451_4763836
chrIV	5186947	5187036	CELE1_chrIV_5186947_5187036
chrIV	6304216	6304508	CELE1_chrIV_6304216_6304508
chrIV	6304836	6305194	CELE1_chrIV_6304836_6305194
chrIV	6763153	6763513	CELE1_chrIV_6763153_6763513
chrIV	8136991	8137222	CELE1_chrIV_8136991_8137222
chrIV	8422422	8422518	CELE1_chrIV_8422422_8422518
chrIV	11131901	11132264	CELE1_chrIV_11131901_11132264
chrIV	11176672	11177069	CELE1_chrIV_11176672_11177069
chrIV	11850324	11850591	CELE1_chrIV_11850324_11850591
chrIV	12106535	12106936	CELE1_chrIV_12106535_12106936
chrIV	12393042	12393414	CELE1_chrIV_12393042_12393414
chrIV	12419868	12419966	CELE1_chrIV_12419868_12419966
chrIV	12419964	12420014	CELE1_chrIV_12419964_12420014
chrIV	12650874	12651212	CELE1_chrIV_12650874_12651212
chrIV	12851995	12852130	CELE1_chrIV_12851995_12852130
chrIV	13037312	13037399	CELE1_chrIV_13037312_13037399
chrIV	13106958	13107355	CELE1_chrIV_13106958_13107355
chrIV	13197684	13198080	CELE1_chrIV_13197684_13198080
chrIV	13286785	13287113	CELE1_chrIV_13286785_13287113
chrIV	13314752	13315003	CELE1_chrIV_13314752_13315003
chrIV	13319089	13319463	CELE1_chrIV_13319089_13319463
chrIV	13406976	13407135	CELE1_chrIV_13406976_13407135
chrIV	13407373	13407546	CELE1_chrIV_13407373_13407546
chrIV	13428983	13429110	CELE1_chrIV_13428983_13429110
chrIV	13475534	13475865	CELE1_chrIV_13475534_13475865
chrIV	13477780	13477904	CELE1_chrIV_13477780_13477904
chrIV	13484727	13485005	CELE1_chrIV_13484727_13485005
chrIV	13852133	13852488	CELE1_chrIV_13852133_13852488
chrIV	14499569	14499766	CELE1_chrIV_14499569_14499766
chrIV	15044981	15045229	CELE1_chrIV_15044981_15045229
chrIV	15514806	15515154	CELE1_chrIV_15514806_15515154
chrIV	16815125	16815447	CELE1_chrIV_16815125_16815447
chrIV	17000200	17000360	CELE1_chrIV_17000200_17000360
chrIV	17456457	17456768	CELE1_chrIV_17456457_17456768
chrV	175693	176046	CELE1_chrV_175693_176046
chrV	205579	205734	CELE1_chrV_205579_205734
chrV	312304	312469	CELE1_chrV_312304_312469
chrV	686776	687077	CELE1_chrV_686776_687077
chrV	903182	903341	CELE1_chrV_903182_903341
chrV	906518	906857	CELE1_chrV_906518_906857
chrV	914138	914435	CELE1_chrV_914138_914435
chrV	940178	940425	CELE1_chrV_940178_940425
chrV	943784	944091	CELE1_chrV_943784_944091
chrV	980291	980447	CELE1_chrV_980291_980447
chrV	983016	983110	CELE1_chrV_983016_983110
chrV	984900	985073	CELE1_chrV_984900_985073
chrV	986634	986985	CELE1_chrV_986634_986985
chrV	1011198	1011353	CELE1_chrV_1011198_1011353
chrV	1011544	1011714	CELE1_chrV_1011544_1011714
chrV	1014849	1015058	CELE1_chrV_1014849_1015058
chrV	1051123	1051484	CELE1_chrV_1051123_1051484
chrV	1186839	1187155	CELE1_chrV_1186839_1187155
chrV	1199056	1199196	CELE1_chrV_1199056_1199196
chrV	1205983	1206295	CELE1_chrV_1205983_1206295
chrV	1208779	1208967	CELE1_chrV_1208779_1208967
chrV	1214497	1214776	CELE1_chrV_1214497_1214776
chrV	1220642	1220954	CELE1_chrV_1220642_1220954
chrV	1265146	1265442	CELE1_chrV_1265146_1265442
chrV	1374733	1374860	CELE1_chrV_1374733_1374860
chrV	1384356	1384651	CELE1_chrV_1384356_1384651
chrV	1384892	1385143	CELE1_chrV_1384892_1385143
chrV	1470547	1470879	CELE1_chrV_1470547_1470879
chrV	1761440	1761772	CELE1_chrV_1761440_1761772
chrV	1764493	1764558	CELE1_chrV_1764493_1764558
chrV	1771231	1771417	CELE1_chrV_1771231_1771417
chrV	1866157	1866350	CELE1_chrV_1866157_1866350
chrV	1878702	1879075	CELE1_chrV_1878702_1879075
chrV	1884006	1884205	CELE1_chrV_1884006_1884205
chrV	2056593	2056658	CELE1_chrV_2056593_2056658
chrV	2060322	2060463	CELE1_chrV_2060322_2060463
chrV	2086971	2087012	CELE1_chrV_2086971_2087012
chrV	2377210	2377566	CELE1_chrV_2377210_2377566
chrV	2378980	2379223	CELE1_chrV_2378980_2379223
chrV	2380187	2380381	CELE1_chrV_2380187_2380381
chrV	2485171	2485527	CELE1_chrV_2485171_2485527
chrV	2487260	2487503	CELE1_chrV_2487260_2487503
chrV	2488467	2488661	CELE1_chrV_2488467_2488661
chrV	2630613	2630720	CELE1_chrV_2630613_2630720
chrV	2652266	2652419	CELE1_chrV_2652266_2652419
chrV	2663750	2663863	CELE1_chrV_2663750_2663863
chrV	2675061	2675380	CELE1_chrV_2675061_2675380
chrV	2704614	2704911	CELE1_chrV_2704614_2704911
chrV	3190608	3190741	CELE1_chrV_3190608_3190741
chrV	3212391	3212495	CELE1_chrV_3212391_3212495
chrV	3577909	3578213	CELE1_chrV_3577909_3578213
chrV	3589410	3589713	CELE1_chrV_3589410_3589713
chrV	3591881	3592043	CELE1_chrV_3591881_3592043
chrV	3694457	3694500	CELE1_chrV_3694457_3694500
chrV	3694912	3695045	CELE1_chrV_3694912_3695045
chrV	3709720	3710021	CELE1_chrV_3709720_3710021
chrV	3738918	3739159	CELE1_chrV_3738918_3739159
chrV	3742038	3742381	CELE1_chrV_3742038_3742381
chrV	3750784	3751031	CELE1_chrV_3750784_3751031
chrV	3752584	3752893	CELE1_chrV_3752584_3752893
chrV	3756389	3756537	CELE1_chrV_3756389_3756537
chrV	3778037	3778198	CELE1_chrV_3778037_3778198
chrV	3778931	3779103	CELE1_chrV_3778931_3779103
chrV	4164043	4164349	CELE1_chrV_4164043_4164349
chrV	4178750	4178942	CELE1_chrV_4178750_4178942
chrV	4192011	4192371	CELE1_chrV_4192011_4192371
chrV	4201103	4201211	CELE1_chrV_4201103_4201211
chrV	4337349	4337550	CELE1_chrV_4337349_4337550
chrV	4345192	4345394	CELE1_chrV_4345192_4345394
chrV	4368345	4368507	CELE1_chrV_4368345_4368507
chrV	4368674	4368810	CELE1_chrV_4368674_4368810
chrV	4449588	4449873	CELE1_chrV_4449588_4449873
chrV	4518065	4518301	CELE1_chrV_4518065_4518301
chrV	4527906	4528140	CELE1_chrV_4527906_4528140
chrV	4596743	4597118	CELE1_chrV_4596743_4597118
chrV	4621541	4621805	CELE1_chrV_4621541_4621805
chrV	4627620	4627757	CELE1_chrV_4627620_4627757
chrV	4709240	4709515	CELE1_chrV_4709240_4709515
chrV	4730476	4730794	CELE1_chrV_4730476_4730794
chrV	4735905	4736256	CELE1_chrV_4735905_4736256
chrV	4738373	4738764	CELE1_chrV_4738373_4738764
chrV	4753280	4753602	CELE1_chrV_4753280_4753602
chrV	4761035	4761105	CELE1_chrV_4761035_4761105
chrV	5111061	5111371	CELE1_chrV_5111061_5111371
chrV	5112631	5112968	CELE1_chrV_5112631_5112968
chrV	5123038	5123329	CELE1_chrV_5123038_5123329
chrV	5124049	5124345	CELE1_chrV_5124049_5124345
chrV	5212867	5213003	CELE1_chrV_5212867_5213003
chrV	5227744	5228084	CELE1_chrV_5227744_5228084
chrV	5273853	5273978	CELE1_chrV_5273853_5273978
chrV	5434960	5435150	CELE1_chrV_5434960_5435150
chrV	5532911	5533231	CELE1_chrV_5532911_5533231
chrV	5616888	5617225	CELE1_chrV_5616888_5617225
chrV	5722156	5722511	CELE1_chrV_5722156_5722511
chrV	5792572	5792882	CELE1_chrV_5792572_5792882
chrV	6113413	6113767	CELE1_chrV_6113413_6113767
chrV	6114913	6115152	CELE1_chrV_6114913_6115152
chrV	6416774	6417082	CELE1_chrV_6416774_6417082
chrV	6455095	6455418	CELE1_chrV_6455095_6455418
chrV	6605782	6606145	CELE1_chrV_6605782_6606145
chrV	6782217	6782571	CELE1_chrV_6782217_6782571
chrV	7056249	7056605	CELE1_chrV_7056249_7056605
chrV	7183389	7183723	CELE1_chrV_7183389_7183723
chrV	7187615	7187952	CELE1_chrV_7187615_7187952
chrV	7192288	7192611	CELE1_chrV_7192288_7192611
chrV	7213353	7213670	CELE1_chrV_7213353_7213670
chrV	7215277	7215650	CELE1_chrV_7215277_7215650
chrV	7217120	7217497	CELE1_chrV_7217120_7217497
chrV	7241402	7241566	CELE1_chrV_7241402_7241566
chrV	7780031	7780394	CELE1_chrV_7780031_7780394
chrV	7860159	7860472	CELE1_chrV_7860159_7860472
chrV	8037271	8037559	CELE1_chrV_8037271_8037559
chrV	8037667	8037771	CELE1_chrV_8037667_8037771
chrV	8133886	8134197	CELE1_chrV_8133886_8134197
chrV	8300115	8300342	CELE1_chrV_8300115_8300342
chrV	8711060	8711417	CELE1_chrV_8711060_8711417
chrV	9579409	9579563	CELE1_chrV_9579409_9579563
chrV	9927412	9927565	CELE1_chrV_9927412_9927565
chrV	10125613	10125990	CELE1_chrV_10125613_10125990
chrV	10143419	10143580	CELE1_chrV_10143419_10143580
chrV	10436185	10436545	CELE1_chrV_10436185_10436545
chrV	10768834	10769108	CELE1_chrV_10768834_10769108
chrV	11685820	11686019	CELE1_chrV_11685820_11686019
chrV	12015836	12016118	CELE1_chrV_12015836_12016118
chrV	12029818	12030169	CELE1_chrV_12029818_12030169
chrV	12124024	12124280	CELE1_chrV_12124024_12124280
chrV	12199085	12199239	CELE1_chrV_12199085_12199239
chrV	12379594	12379965	CELE1_chrV_12379594_12379965
chrV	12907089	12907453	CELE1_chrV_12907089_12907453
chrV	13181741	13182048	CELE1_chrV_13181741_13182048
chrV	13966042	13966204	CELE1_chrV_13966042_13966204
chrV	14192330	14192640	CELE1_chrV_14192330_14192640
chrV	14600330	14600447	CELE1_chrV_14600330_14600447
chrV	14609383	14609728	CELE1_chrV_14609383_14609728
chrV	14997355	14997536	CELE1_chrV_14997355_14997536
chrV	15133097	15133408	CELE1_chrV_15133097_15133408
chrV	15537070	15537372	CELE1_chrV_15537070_15537372
chrV	15552052	15552381	CELE1_chrV_15552052_15552381
chrV	15771237	15771387	CELE1_chrV_15771237_15771387
chrV	16544098	16544402	CELE1_chrV_16544098_16544402
chrV	16552340	16552678	CELE1_chrV_16552340_16552678
chrV	16553143	16553208	CELE1_chrV_16553143_16553208
chrV	16744211	16744532	CELE1_chrV_16744211_16744532
chrV	16767324	16767634	CELE1_chrV_16767324_16767634
chrV	16916599	16916870	CELE1_chrV_16916599_16916870
chrV	17241191	17241295	CELE1_chrV_17241191_17241295
chrV	18880833	18881030	CELE1_chrV_18880833_18881030
chrV	20207879	20208024	CELE1_chrV_20207879_20208024
chrV	20432117	20432255	CELE1_chrV_20432117_20432255
chrV	20848244	20848594	CELE1_chrV_20848244_20848594
chrV	20849908	20850249	CELE1_chrV_20849908_20850249
chrV	102126	102445	CELE1_chrV_102126_102445
chrV	121869	122161	CELE1_chrV_121869_122161
chrV	163464	163778	CELE1_chrV_163464_163778
chrV	197356	197723	CELE1_chrV_197356_197723
chrV	363142	363351	CELE1_chrV_363142_363351
chrV	692048	692324	CELE1_chrV_692048_692324
chrV	902856	903017	CELE1_chrV_902856_903017
chrV	907178	907470	CELE1_chrV_907178_907470
chrV	977388	977679	CELE1_chrV_977388_977679
chrV	991371	991706	CELE1_chrV_991371_991706
chrV	1014384	1014585	CELE1_chrV_1014384_1014585
chrV	1150219	1150316	CELE1_chrV_1150219_1150316
chrV	1158475	1158824	CELE1_chrV_1158475_1158824
chrV	1199193	1199303	CELE1_chrV_1199193_1199303
chrV	1208346	1208537	CELE1_chrV_1208346_1208537
chrV	1214104	1214208	CELE1_chrV_1214104_1214208
chrV	1259700	1260041	CELE1_chrV_1259700_1260041
chrV	1261156	1261477	CELE1_chrV_1261156_1261477
chrV	1372097	1372382	CELE1_chrV_1372097_1372382
chrV	1374207	1374426	CELE1_chrV_1374207_1374426
chrV	1436566	1436708	CELE1_chrV_1436566_1436708
chrV	1476975	1477257	CELE1_chrV_1476975_1477257
chrV	1697141	1697428	CELE1_chrV_1697141_1697428
chrV	1697693	1697851	CELE1_chrV_1697693_1697851
chrV	1766432	1766802	CELE1_chrV_1766432_1766802
chrV	1769684	1770087	CELE1_chrV_1769684_1770087
chrV	1865674	1865855	CELE1_chrV_1865674_1865855
chrV	1883532	1883726	CELE1_chrV_1883532_1883726
chrV	1893535	1893647	CELE1_chrV_1893535_1893647
chrV	1893777	1894060	CELE1_chrV_1893777_1894060
chrV	2057016	2057287	CELE1_chrV_2057016_2057287
chrV	2139074	2139227	CELE1_chrV_2139074_2139227
chrV	2143424	2143681	CELE1_chrV_2143424_2143681
chrV	2379657	2379854	CELE1_chrV_2379657_2379854
chrV	2382383	2382560	CELE1_chrV_2382383_2382560
chrV	2382827	2382995	CELE1_chrV_2382827_2382995
chrV	2487937	2488134	CELE1_chrV_2487937_2488134
chrV	2490662	2490839	CELE1_chrV_2490662_2490839
chrV	2491106	2491274	CELE1_chrV_2491106_2491274
chrV	2653682	2653993	CELE1_chrV_2653682_2653993
chrV	2689862	2690168	CELE1_chrV_2689862_2690168
chrV	2692169	2692479	CELE1_chrV_2692169_2692479
chrV	3208258	3208667	CELE1_chrV_3208258_3208667
chrV	3211733	3212026	CELE1_chrV_3211733_3212026
chrV	3212525	3212641	CELE1_chrV_3212525_3212641
chrV	3593022	3593335	CELE1_chrV_3593022_3593335
chrV	3630508	3630862	CELE1_chrV_3630508_3630862
chrV	3694284	3694455	CELE1_chrV_3694284_3694455
chrV	3694535	3694657	CELE1_chrV_3694535_3694657
chrV	3694653	3694696	CELE1_chrV_3694653_3694696
chrV	3694725	3694879	CELE1_chrV_3694725_3694879
chrV	3709369	3709654	CELE1_chrV_3709369_3709654
chrV	3753945	3754214	CELE1_chrV_3753945_3754214
chrV	4142642	4142972	CELE1_chrV_4142642_4142972
chrV	4148601	4148955	CELE1_chrV_4148601_4148955
chrV	4178299	4178513	CELE1_chrV_4178299_4178513
chrV	4207715	4208000	CELE1_chrV_4207715_4208000
chrV	4342081	4342352	CELE1_chrV_4342081_4342352
chrV	4344733	4344922	CELE1_chrV_4344733_4344922
chrV	4350564	4350906	CELE1_chrV_4350564_4350906
chrV	4352760	4353088	CELE1_chrV_4352760_4353088
chrV	4367937	4368280	CELE1_chrV_4367937_4368280
chrV	4444911	4445431	CELE1_chrV_4444911_4445431
chrV	4447166	4447459	CELE1_chrV_4447166_4447459
chrV	4447963	4448076	CELE1_chrV_4447963_4448076
chrV	4448280	4448418	CELE1_chrV_4448280_4448418
chrV	4517253	4517579	CELE1_chrV_4517253_4517579
chrV	4521009	4521200	CELE1_chrV_4521009_4521200
chrV	4535470	4535555	CELE1_chrV_4535470_4535555
chrV	4544765	4545054	CELE1_chrV_4544765_4545054
chrV	4548349	4548650	CELE1_chrV_4548349_4548650
chrV	4567283	4567489	CELE1_chrV_4567283_4567489
chrV	4569273	4569396	CELE1_chrV_4569273_4569396
chrV	4582804	4583079	CELE1_chrV_4582804_4583079
chrV	4585942	4586299	CELE1_chrV_4585942_4586299
chrV	4628240	4628395	CELE1_chrV_4628240_4628395
chrV	4758984	4759336	CELE1_chrV_4758984_4759336
chrV	4817722	4818074	CELE1_chrV_4817722_4818074
chrV	5113779	5114132	CELE1_chrV_5113779_5114132
chrV	5217083	5217444	CELE1_chrV_5217083_5217444
chrV	5423886	5423970	CELE1_chrV_5423886_5423970
chrV	5501809	5502162	CELE1_chrV_5501809_5502162
chrV	5538231	5538506	CELE1_chrV_5538231_5538506
chrV	5581594	5581742	CELE1_chrV_5581594_5581742
chrV	5669109	5669385	CELE1_chrV_5669109_5669385
chrV	5688337	5688658	CELE1_chrV_5688337_5688658
chrV	5754012	5754352	CELE1_chrV_5754012_5754352
chrV	5825111	5825243	CELE1_chrV_5825111_5825243
chrV	5948583	5948852	CELE1_chrV_5948583_5948852
chrV	6050679	6050842	CELE1_chrV_6050679_6050842
chrV	6095196	6095402	CELE1_chrV_6095196_6095402
chrV	6258081	6258449	CELE1_chrV_6258081_6258449
chrV	6705347	6705519	CELE1_chrV_6705347_6705519
chrV	6841076	6841234	CELE1_chrV_6841076_6841234
chrV	6841437	6841565	CELE1_chrV_6841437_6841565
chrV	7064225	7064563	CELE1_chrV_7064225_7064563
chrV	7216926	7217081	CELE1_chrV_7216926_7217081
chrV	7224524	7224659	CELE1_chrV_7224524_7224659
chrV	7241799	7242192	CELE1_chrV_7241799_7242192
chrV	7571530	7571858	CELE1_chrV_7571530_7571858
chrV	8134224	8134311	CELE1_chrV_8134224_8134311
chrV	8183759	8184150	CELE1_chrV_8183759_8184150
chrV	8298348	8298700	CELE1_chrV_8298348_8298700
chrV	8582888	8583047	CELE1_chrV_8582888_8583047
chrV	8711604	8711700	CELE1_chrV_8711604_8711700
chrV	9556288	9556639	CELE1_chrV_9556288_9556639
chrV	10007801	10008040	CELE1_chrV_10007801_10008040
chrV	10336167	10336496	CELE1_chrV_10336167_10336496
chrV	10538195	10538341	CELE1_chrV_10538195_10538341
chrV	10600961	10601100	CELE1_chrV_10600961_10601100
chrV	10968983	10969390	CELE1_chrV_10968983_10969390
chrV	11129495	11129834	CELE1_chrV_11129495_11129834
chrV	11245166	11245551	CELE1_chrV_11245166_11245551
chrV	11246154	11246536	CELE1_chrV_11246154_11246536
chrV	11685423	11685533	CELE1_chrV_11685423_11685533
chrV	11851327	11851500	CELE1_chrV_11851327_11851500
chrV	11937076	11937385	CELE1_chrV_11937076_11937385
chrV	12286346	12286717	CELE1_chrV_12286346_12286717
chrV	12973912	12974268	CELE1_chrV_12973912_12974268
chrV	13009364	13009486	CELE1_chrV_13009364_13009486
chrV	13620477	13620585	CELE1_chrV_13620477_13620585
chrV	13651904	13652018	CELE1_chrV_13651904_13652018
chrV	13960550	13960724	CELE1_chrV_13960550_13960724
chrV	14125961	14126097	CELE1_chrV_14125961_14126097
chrV	14600687	14600788	CELE1_chrV_14600687_14600788
chrV	14631098	14631412	CELE1_chrV_14631098_14631412
chrV	14697765	14698082	CELE1_chrV_14697765_14698082
chrV	15392276	15392650	CELE1_chrV_15392276_15392650
chrV	15514200	15514486	CELE1_chrV_15514200_15514486
chrV	15545873	15546215	CELE1_chrV_15545873_15546215
chrV	15652080	15652177	CELE1_chrV_15652080_15652177
chrV	15770768	15770911	CELE1_chrV_15770768_15770911
chrV	16503407	16503561	CELE1_chrV_16503407_16503561
chrV	17640031	17640365	CELE1_chrV_17640031_17640365
chrV	17789274	17789351	CELE1_chrV_17789274_17789351
chrV	18879544	18879587	CELE1_chrV_18879544_18879587
chrV	18879987	18880195	CELE1_chrV_18879987_18880195
chrV	19361093	19361193	CELE1_chrV_19361093_19361193
chrV	20839377	20839457	CELE1_chrV_20839377_20839457
chrV	20839808	20840069	CELE1_chrV_20839808_20840069
chrV	20842710	20843053	CELE1_chrV_20842710_20843053
chrX	15599	15666	CELE1_chrX_15599_15666
chrX	203549	203744	CELE1_chrX_203549_203744
chrX	1252287	1252664	CELE1_chrX_1252287_1252664
chrX	2158636	2158950	CELE1_chrX_2158636_2158950
chrX	2788802	2789101	CELE1_chrX_2788802_2789101
chrX	3411265	3411388	CELE1_chrX_3411265_3411388
chrX	7607425	7607541	CELE1_chrX_7607425_7607541
chrX	15794465	15794618	CELE1_chrX_15794465_15794618
chrX	78767	78914	CELE1_chrX_78767_78914
chrX	202793	203000	CELE1_chrX_202793_203000
chrX	7607573	7607833	CELE1_chrX_7607573_7607833
chrX	7860118	7860498	CELE1_chrX_7860118_7860498
chrX	13316513	13316711	CELE1_chrX_13316513_13316711
chrX	13788001	13788160	CELE1_chrX_13788001_13788160
chrX	14154780	14154865	CELE1_chrX_14154780_14154865
chrX	15640005	15640278	CELE1_chrX_15640005_15640278
chrI	121285	121431	CELE11_chrI_121285_121431
chrI	546377	546548	CELE11_chrI_546377_546548
chrI	760657	760830	CELE11_chrI_760657_760830
chrI	815091	815312	CELE11_chrI_815091_815312
chrI	820547	820702	CELE11_chrI_820547_820702
chrI	826817	827002	CELE11_chrI_826817_827002
chrI	827177	827378	CELE11_chrI_827177_827378
chrI	970481	970679	CELE11_chrI_970481_970679
chrI	970863	971038	CELE11_chrI_970863_971038
chrI	1101708	1101861	CELE11_chrI_1101708_1101861
chrI	1275013	1275197	CELE11_chrI_1275013_1275197
chrI	1289621	1289715	CELE11_chrI_1289621_1289715
chrI	1307404	1307591	CELE11_chrI_1307404_1307591
chrI	1585653	1585880	CELE11_chrI_1585653_1585880
chrI	2175144	2175254	CELE11_chrI_2175144_2175254
chrI	2185232	2185400	CELE11_chrI_2185232_2185400
chrI	2198103	2198186	CELE11_chrI_2198103_2198186
chrI	2702700	2702900	CELE11_chrI_2702700_2702900
chrI	2702906	2703087	CELE11_chrI_2702906_2703087
chrI	2745305	2745465	CELE11_chrI_2745305_2745465
chrI	2745662	2745851	CELE11_chrI_2745662_2745851
chrI	2747234	2747423	CELE11_chrI_2747234_2747423
chrI	2779155	2779259	CELE11_chrI_2779155_2779259
chrI	2779303	2779480	CELE11_chrI_2779303_2779480
chrI	2779665	2779818	CELE11_chrI_2779665_2779818
chrI	2966081	2966184	CELE11_chrI_2966081_2966184
chrI	2977864	2978050	CELE11_chrI_2977864_2978050
chrI	3119533	3119746	CELE11_chrI_3119533_3119746
chrI	3278151	3278338	CELE11_chrI_3278151_3278338
chrI	3420743	3420926	CELE11_chrI_3420743_3420926
chrI	3422041	3422218	CELE11_chrI_3422041_3422218
chrI	3496543	3496738	CELE11_chrI_3496543_3496738
chrI	3624208	3624351	CELE11_chrI_3624208_3624351
chrI	3624508	3624683	CELE11_chrI_3624508_3624683
chrI	3745029	3745249	CELE11_chrI_3745029_3745249
chrI	3844594	3844763	CELE11_chrI_3844594_3844763
chrI	3900100	3900221	CELE11_chrI_3900100_3900221
chrI	3904069	3904271	CELE11_chrI_3904069_3904271
chrI	3978458	3978630	CELE11_chrI_3978458_3978630
chrI	4057500	4057620	CELE11_chrI_4057500_4057620
chrI	4164778	4164968	CELE11_chrI_4164778_4164968
chrI	4300488	4300576	CELE11_chrI_4300488_4300576
chrI	4328658	4328808	CELE11_chrI_4328658_4328808
chrI	4569294	4569428	CELE11_chrI_4569294_4569428
chrI	4569479	4569565	CELE11_chrI_4569479_4569565
chrI	4571451	4571563	CELE11_chrI_4571451_4571563
chrI	5039982	5040131	CELE11_chrI_5039982_5040131
chrI	5072695	5072848	CELE11_chrI_5072695_5072848
chrI	5337660	5337881	CELE11_chrI_5337660_5337881
chrI	5355190	5355380	CELE11_chrI_5355190_5355380
chrI	5587419	5587558	CELE11_chrI_5587419_5587558
chrI	5731453	5731567	CELE11_chrI_5731453_5731567
chrI	5880200	5880413	CELE11_chrI_5880200_5880413
chrI	5930097	5930194	CELE11_chrI_5930097_5930194
chrI	5953440	5953622	CELE11_chrI_5953440_5953622
chrI	6122458	6122626	CELE11_chrI_6122458_6122626
chrI	6170028	6170164	CELE11_chrI_6170028_6170164
chrI	6413347	6413525	CELE11_chrI_6413347_6413525
chrI	6424308	6424471	CELE11_chrI_6424308_6424471
chrI	7046764	7046866	CELE11_chrI_7046764_7046866
chrI	7073789	7073980	CELE11_chrI_7073789_7073980
chrI	7127179	7127274	CELE11_chrI_7127179_7127274
chrI	7214285	7214511	CELE11_chrI_7214285_7214511
chrI	7287011	7287126	CELE11_chrI_7287011_7287126
chrI	7380751	7380860	CELE11_chrI_7380751_7380860
chrI	7613686	7613860	CELE11_chrI_7613686_7613860
chrI	7758717	7758848	CELE11_chrI_7758717_7758848
chrI	7901079	7901275	CELE11_chrI_7901079_7901275
chrI	7902722	7902874	CELE11_chrI_7902722_7902874
chrI	8238401	8238612	CELE11_chrI_8238401_8238612
chrI	8262628	8262813	CELE11_chrI_8262628_8262813
chrI	8276072	8276283	CELE11_chrI_8276072_8276283
chrI	8456582	8456744	CELE11_chrI_8456582_8456744
chrI	8459532	8459743	CELE11_chrI_8459532_8459743
chrI	8536900	8537108	CELE11_chrI_8536900_8537108
chrI	8675952	8676141	CELE11_chrI_8675952_8676141
chrI	8776293	8776464	CELE11_chrI_8776293_8776464
chrI	8780688	8780868	CELE11_chrI_8780688_8780868
chrI	8785814	8785966	CELE11_chrI_8785814_8785966
chrI	8895070	8895278	CELE11_chrI_8895070_8895278
chrI	9191205	9191414	CELE11_chrI_9191205_9191414
chrI	9206152	9206287	CELE11_chrI_9206152_9206287
chrI	9443663	9443766	CELE11_chrI_9443663_9443766
chrI	9523451	9523649	CELE11_chrI_9523451_9523649
chrI	9540516	9540734	CELE11_chrI_9540516_9540734
chrI	9561973	9562172	CELE11_chrI_9561973_9562172
chrI	9597922	9597996	CELE11_chrI_9597922_9597996
chrI	9760191	9760394	CELE11_chrI_9760191_9760394
chrI	9910071	9910215	CELE11_chrI_9910071_9910215
chrI	9911969	9912157	CELE11_chrI_9911969_9912157
chrI	9916119	9916295	CELE11_chrI_9916119_9916295
chrI	9917910	9918053	CELE11_chrI_9917910_9918053
chrI	9919126	9919297	CELE11_chrI_9919126_9919297
chrI	9997171	9997382	CELE11_chrI_9997171_9997382
chrI	10052584	10052739	CELE11_chrI_10052584_10052739
chrI	10064682	10064794	CELE11_chrI_10064682_10064794
chrI	10067180	10067283	CELE11_chrI_10067180_10067283
chrI	10110392	10110577	CELE11_chrI_10110392_10110577
chrI	10246143	10246349	CELE11_chrI_10246143_10246349
chrI	10247853	10248058	CELE11_chrI_10247853_10248058
chrI	10355756	10355909	CELE11_chrI_10355756_10355909
chrI	10411417	10411567	CELE11_chrI_10411417_10411567
chrI	10413048	10413247	CELE11_chrI_10413048_10413247
chrI	10459267	10459383	CELE11_chrI_10459267_10459383
chrI	10502165	10502346	CELE11_chrI_10502165_10502346
chrI	10538379	10538586	CELE11_chrI_10538379_10538586
chrI	10542537	10542656	CELE11_chrI_10542537_10542656
chrI	10586074	10586239	CELE11_chrI_10586074_10586239
chrI	10669285	10669505	CELE11_chrI_10669285_10669505
chrI	10704684	10704840	CELE11_chrI_10704684_10704840
chrI	10813200	10813396	CELE11_chrI_10813200_10813396
chrI	10828952	10829133	CELE11_chrI_10828952_10829133
chrI	11008829	11008946	CELE11_chrI_11008829_11008946
chrI	11014040	11014174	CELE11_chrI_11014040_11014174
chrI	11027947	11028077	CELE11_chrI_11027947_11028077
chrI	11029329	11029505	CELE11_chrI_11029329_11029505
chrI	11030165	11030312	CELE11_chrI_11030165_11030312
chrI	11432367	11432550	CELE11_chrI_11432367_11432550
chrI	11455753	11455936	CELE11_chrI_11455753_11455936
chrI	11491715	11491884	CELE11_chrI_11491715_11491884
chrI	11570230	11570413	CELE11_chrI_11570230_11570413
chrI	11570586	11570769	CELE11_chrI_11570586_11570769
chrI	11589574	11589735	CELE11_chrI_11589574_11589735
chrI	11781973	11782125	CELE11_chrI_11781973_11782125
chrI	11848526	11848718	CELE11_chrI_11848526_11848718
chrI	11988971	11989152	CELE11_chrI_11988971_11989152
chrI	12000464	12000656	CELE11_chrI_12000464_12000656
chrI	12000818	12000987	CELE11_chrI_12000818_12000987
chrI	12000998	12001202	CELE11_chrI_12000998_12001202
chrI	12083732	12083959	CELE11_chrI_12083732_12083959
chrI	12318890	12319115	CELE11_chrI_12318890_12319115
chrI	12370980	12371198	CELE11_chrI_12370980_12371198
chrI	12602531	12602686	CELE11_chrI_12602531_12602686
chrI	12606748	12606912	CELE11_chrI_12606748_12606912
chrI	12607044	12607225	CELE11_chrI_12607044_12607225
chrI	12614186	12614355	CELE11_chrI_12614186_12614355
chrI	12644972	12645193	CELE11_chrI_12644972_12645193
chrI	12684532	12684603	CELE11_chrI_12684532_12684603
chrI	12753789	12753921	CELE11_chrI_12753789_12753921
chrI	12934395	12934632	CELE11_chrI_12934395_12934632
chrI	13031988	13032181	CELE11_chrI_13031988_13032181
chrI	13059913	13060105	CELE11_chrI_13059913_13060105
chrI	13327773	13327969	CELE11_chrI_13327773_13327969
chrI	13377751	13377960	CELE11_chrI_13377751_13377960
chrI	13454485	13454579	CELE11_chrI_13454485_13454579
chrI	13508381	13508600	CELE11_chrI_13508381_13508600
chrI	13511396	13511561	CELE11_chrI_13511396_13511561
chrI	13602730	13602941	CELE11_chrI_13602730_13602941
chrI	13843844	13843932	CELE11_chrI_13843844_13843932
chrI	13901768	13901972	CELE11_chrI_13901768_13901972
chrI	13918191	13918374	CELE11_chrI_13918191_13918374
chrI	14082131	14082283	CELE11_chrI_14082131_14082283
chrI	14145384	14145570	CELE11_chrI_14145384_14145570
chrI	14145732	14145876	CELE11_chrI_14145732_14145876
chrI	14145881	14146072	CELE11_chrI_14145881_14146072
chrI	14191929	14192118	CELE11_chrI_14191929_14192118
chrI	14217333	14217461	CELE11_chrI_14217333_14217461
chrI	14528367	14528560	CELE11_chrI_14528367_14528560
chrI	14677323	14677496	CELE11_chrI_14677323_14677496
chrI	14717736	14717852	CELE11_chrI_14717736_14717852
chrI	14730820	14730872	CELE11_chrI_14730820_14730872
chrI	15002347	15002502	CELE11_chrI_15002347_15002502
chrI	15004187	15004302	CELE11_chrI_15004187_15004302
chrI	266242	266361	CELE11_chrI_266242_266361
chrI	734083	734246	CELE11_chrI_734083_734246
chrI	734279	734402	CELE11_chrI_734279_734402
chrI	813069	813288	CELE11_chrI_813069_813288
chrI	814864	815064	CELE11_chrI_814864_815064
chrI	874883	875059	CELE11_chrI_874883_875059
chrI	875217	875419	CELE11_chrI_875217_875419
chrI	954725	954886	CELE11_chrI_954725_954886
chrI	972190	972350	CELE11_chrI_972190_972350
chrI	976034	976178	CELE11_chrI_976034_976178
chrI	980538	980763	CELE11_chrI_980538_980763
chrI	998334	998524	CELE11_chrI_998334_998524
chrI	1071942	1072019	CELE11_chrI_1071942_1072019
chrI	1112698	1112872	CELE11_chrI_1112698_1112872
chrI	1251029	1251255	CELE11_chrI_1251029_1251255
chrI	1270544	1270736	CELE11_chrI_1270544_1270736
chrI	1302700	1302892	CELE11_chrI_1302700_1302892
chrI	1307220	1307402	CELE11_chrI_1307220_1307402
chrI	1308280	1308448	CELE11_chrI_1308280_1308448
chrI	1308871	1309071	CELE11_chrI_1308871_1309071
chrI	1677664	1677844	CELE11_chrI_1677664_1677844
chrI	1808810	1809036	CELE11_chrI_1808810_1809036
chrI	1883563	1883728	CELE11_chrI_1883563_1883728
chrI	2228049	2228146	CELE11_chrI_2228049_2228146
chrI	2244872	2245094	CELE11_chrI_2244872_2245094
chrI	2425358	2425556	CELE11_chrI_2425358_2425556
chrI	2426096	2426219	CELE11_chrI_2426096_2426219
chrI	2426253	2426442	CELE11_chrI_2426253_2426442
chrI	2427375	2427473	CELE11_chrI_2427375_2427473
chrI	2430196	2430287	CELE11_chrI_2430196_2430287
chrI	2430449	2430636	CELE11_chrI_2430449_2430636
chrI	2430801	2430980	CELE11_chrI_2430801_2430980
chrI	2431169	2431387	CELE11_chrI_2431169_2431387
chrI	2747964	2748147	CELE11_chrI_2747964_2748147
chrI	2748436	2748625	CELE11_chrI_2748436_2748625
chrI	2748744	2748924	CELE11_chrI_2748744_2748924
chrI	2846774	2846963	CELE11_chrI_2846774_2846963
chrI	2888609	2888740	CELE11_chrI_2888609_2888740
chrI	3401057	3401242	CELE11_chrI_3401057_3401242
chrI	3419741	3419934	CELE11_chrI_3419741_3419934
chrI	3420105	3420236	CELE11_chrI_3420105_3420236
chrI	3495194	3495358	CELE11_chrI_3495194_3495358
chrI	3627445	3627623	CELE11_chrI_3627445_3627623
chrI	3636093	3636297	CELE11_chrI_3636093_3636297
chrI	3637049	3637248	CELE11_chrI_3637049_3637248
chrI	3653260	3653430	CELE11_chrI_3653260_3653430
chrI	3653594	3653774	CELE11_chrI_3653594_3653774
chrI	3720375	3720584	CELE11_chrI_3720375_3720584
chrI	3769544	3769689	CELE11_chrI_3769544_3769689
chrI	3779384	3779541	CELE11_chrI_3779384_3779541
chrI	3842182	3842359	CELE11_chrI_3842182_3842359
chrI	3955110	3955284	CELE11_chrI_3955110_3955284
chrI	4073236	4073445	CELE11_chrI_4073236_4073445
chrI	4145769	4145938	CELE11_chrI_4145769_4145938
chrI	4297351	4297562	CELE11_chrI_4297351_4297562
chrI	4310349	4310575	CELE11_chrI_4310349_4310575
chrI	4329896	4330012	CELE11_chrI_4329896_4330012
chrI	4513915	4514102	CELE11_chrI_4513915_4514102
chrI	4522170	4522387	CELE11_chrI_4522170_4522387
chrI	4567734	4567799	CELE11_chrI_4567734_4567799
chrI	4858686	4858839	CELE11_chrI_4858686_4858839
chrI	4987665	4987785	CELE11_chrI_4987665_4987785
chrI	5224550	5224664	CELE11_chrI_5224550_5224664
chrI	5237920	5238120	CELE11_chrI_5237920_5238120
chrI	5718722	5718852	CELE11_chrI_5718722_5718852
chrI	5842411	5842614	CELE11_chrI_5842411_5842614
chrI	6048592	6048766	CELE11_chrI_6048592_6048766
chrI	6127892	6128164	CELE11_chrI_6127892_6128164
chrI	6323642	6323833	CELE11_chrI_6323642_6323833
chrI	6333149	6333272	CELE11_chrI_6333149_6333272
chrI	6520525	6520593	CELE11_chrI_6520525_6520593
chrI	6624009	6624189	CELE11_chrI_6624009_6624189
chrI	6767575	6767692	CELE11_chrI_6767575_6767692
chrI	6975454	6975674	CELE11_chrI_6975454_6975674
chrI	7032396	7032595	CELE11_chrI_7032396_7032595
chrI	7033783	7033935	CELE11_chrI_7033783_7033935
chrI	7108862	7108961	CELE11_chrI_7108862_7108961
chrI	7215747	7215930	CELE11_chrI_7215747_7215930
chrI	7426159	7426292	CELE11_chrI_7426159_7426292
chrI	7433680	7433778	CELE11_chrI_7433680_7433778
chrI	7477380	7477524	CELE11_chrI_7477380_7477524
chrI	7661665	7661725	CELE11_chrI_7661665_7661725
chrI	8006898	8007081	CELE11_chrI_8006898_8007081
chrI	8008634	8008775	CELE11_chrI_8008634_8008775
chrI	8148648	8148739	CELE11_chrI_8148648_8148739
chrI	8348111	8348328	CELE11_chrI_8348111_8348328
chrI	8354507	8354710	CELE11_chrI_8354507_8354710
chrI	8456835	8457035	CELE11_chrI_8456835_8457035
chrI	8497668	8497907	CELE11_chrI_8497668_8497907
chrI	8502690	8502900	CELE11_chrI_8502690_8502900
chrI	8537315	8537485	CELE11_chrI_8537315_8537485
chrI	8617990	8618080	CELE11_chrI_8617990_8618080
chrI	8634089	8634302	CELE11_chrI_8634089_8634302
chrI	8706484	8706685	CELE11_chrI_8706484_8706685
chrI	8706682	8706820	CELE11_chrI_8706682_8706820
chrI	8984452	8984597	CELE11_chrI_8984452_8984597
chrI	8985435	8985624	CELE11_chrI_8985435_8985624
chrI	9270422	9270497	CELE11_chrI_9270422_9270497
chrI	9333458	9333561	CELE11_chrI_9333458_9333561
chrI	9467043	9467259	CELE11_chrI_9467043_9467259
chrI	9560580	9560735	CELE11_chrI_9560580_9560735
chrI	9564798	9564982	CELE11_chrI_9564798_9564982
chrI	9683952	9684175	CELE11_chrI_9683952_9684175
chrI	9840282	9840451	CELE11_chrI_9840282_9840451
chrI	9846859	9847041	CELE11_chrI_9846859_9847041
chrI	9880464	9880646	CELE11_chrI_9880464_9880646
chrI	9909894	9910069	CELE11_chrI_9909894_9910069
chrI	9911197	9911360	CELE11_chrI_9911197_9911360
chrI	9915457	9915561	CELE11_chrI_9915457_9915561
chrI	10001916	10001996	CELE11_chrI_10001916_10001996
chrI	10066921	10067107	CELE11_chrI_10066921_10067107
chrI	10150680	10150777	CELE11_chrI_10150680_10150777
chrI	10252036	10252193	CELE11_chrI_10252036_10252193
chrI	10252391	10252511	CELE11_chrI_10252391_10252511
chrI	10254514	10254630	CELE11_chrI_10254514_10254630
chrI	10279604	10279724	CELE11_chrI_10279604_10279724
chrI	10363819	10363961	CELE11_chrI_10363819_10363961
chrI	10408482	10408690	CELE11_chrI_10408482_10408690
chrI	10492393	10492539	CELE11_chrI_10492393_10492539
chrI	10493302	10493507	CELE11_chrI_10493302_10493507
chrI	10534686	10534840	CELE11_chrI_10534686_10534840
chrI	10535964	10536065	CELE11_chrI_10535964_10536065
chrI	10643290	10643496	CELE11_chrI_10643290_10643496
chrI	10668023	10668231	CELE11_chrI_10668023_10668231
chrI	10705399	10705522	CELE11_chrI_10705399_10705522
chrI	10822955	10823152	CELE11_chrI_10822955_10823152
chrI	10823155	10823307	CELE11_chrI_10823155_10823307
chrI	11027625	11027809	CELE11_chrI_11027625_11027809
chrI	11255247	11255417	CELE11_chrI_11255247_11255417
chrI	11485371	11485556	CELE11_chrI_11485371_11485556
chrI	11538366	11538546	CELE11_chrI_11538366_11538546
chrI	11591658	11591831	CELE11_chrI_11591658_11591831
chrI	11591833	11591998	CELE11_chrI_11591833_11591998
chrI	11592011	11592152	CELE11_chrI_11592011_11592152
chrI	11782764	11782985	CELE11_chrI_11782764_11782985
chrI	11848170	11848345	CELE11_chrI_11848170_11848345
chrI	11944592	11944712	CELE11_chrI_11944592_11944712
chrI	11979698	11979880	CELE11_chrI_11979698_11979880
chrI	11980228	11980403	CELE11_chrI_11980228_11980403
chrI	11998467	11998663	CELE11_chrI_11998467_11998663
chrI	12316816	12317011	CELE11_chrI_12316816_12317011
chrI	12402896	12402963	CELE11_chrI_12402896_12402963
chrI	12591317	12591443	CELE11_chrI_12591317_12591443
chrI	12599593	12599743	CELE11_chrI_12599593_12599743
chrI	12613875	12613981	CELE11_chrI_12613875_12613981
chrI	12873461	12873674	CELE11_chrI_12873461_12873674
chrI	13024669	13024867	CELE11_chrI_13024669_13024867
chrI	13025041	13025185	CELE11_chrI_13025041_13025185
chrI	13025292	13025453	CELE11_chrI_13025292_13025453
chrI	13032354	13032435	CELE11_chrI_13032354_13032435
chrI	13305851	13306047	CELE11_chrI_13305851_13306047
chrI	13377614	13377731	CELE11_chrI_13377614_13377731
chrI	13509127	13509247	CELE11_chrI_13509127_13509247
chrI	13509252	13509424	CELE11_chrI_13509252_13509424
chrI	13510749	13510915	CELE11_chrI_13510749_13510915
chrI	13511068	13511246	CELE11_chrI_13511068_13511246
chrI	13519582	13519624	CELE11_chrI_13519582_13519624
chrI	13680792	13681014	CELE11_chrI_13680792_13681014
chrI	13681634	13681830	CELE11_chrI_13681634_13681830
chrI	13706473	13706688	CELE11_chrI_13706473_13706688
chrI	13707495	13707673	CELE11_chrI_13707495_13707673
chrI	13707733	13707798	CELE11_chrI_13707733_13707798
chrI	13707871	13708005	CELE11_chrI_13707871_13708005
chrI	14018224	14018344	CELE11_chrI_14018224_14018344
chrI	14032547	14032662	CELE11_chrI_14032547_14032662
chrI	14127736	14127835	CELE11_chrI_14127736_14127835
chrI	14133029	14133204	CELE11_chrI_14133029_14133204
chrI	14150341	14150438	CELE11_chrI_14150341_14150438
chrI	14191322	14191414	CELE11_chrI_14191322_14191414
chrI	14203064	14203162	CELE11_chrI_14203064_14203162
chrI	14205143	14205335	CELE11_chrI_14205143_14205335
chrI	14427801	14427849	CELE11_chrI_14427801_14427849
chrI	14595858	14595958	CELE11_chrI_14595858_14595958
chrI	14665918	14666144	CELE11_chrI_14665918_14666144
chrI	14666654	14666839	CELE11_chrI_14666654_14666839
chrI	14676556	14676737	CELE11_chrI_14676556_14676737
chrII	77966	78149	CELE11_chrII_77966_78149
chrII	543102	543252	CELE11_chrII_543102_543252
chrII	598494	598571	CELE11_chrII_598494_598571
chrII	601816	601907	CELE11_chrII_601816_601907
chrII	746206	746423	CELE11_chrII_746206_746423
chrII	757579	757753	CELE11_chrII_757579_757753
chrII	758364	758516	CELE11_chrII_758364_758516
chrII	871237	871407	CELE11_chrII_871237_871407
chrII	915230	915324	CELE11_chrII_915230_915324
chrII	915345	915506	CELE11_chrII_915345_915506
chrII	1253787	1253973	CELE11_chrII_1253787_1253973
chrII	1295406	1295582	CELE11_chrII_1295406_1295582
chrII	1295591	1295766	CELE11_chrII_1295591_1295766
chrII	1295775	1295968	CELE11_chrII_1295775_1295968
chrII	1382347	1382510	CELE11_chrII_1382347_1382510
chrII	1383122	1383230	CELE11_chrII_1383122_1383230
chrII	1443557	1443765	CELE11_chrII_1443557_1443765
chrII	1502898	1503094	CELE11_chrII_1502898_1503094
chrII	1519659	1519775	CELE11_chrII_1519659_1519775
chrII	1542137	1542306	CELE11_chrII_1542137_1542306
chrII	1903726	1903947	CELE11_chrII_1903726_1903947
chrII	2013659	2013850	CELE11_chrII_2013659_2013850
chrII	2062475	2062612	CELE11_chrII_2062475_2062612
chrII	2069335	2069460	CELE11_chrII_2069335_2069460
chrII	2165799	2165888	CELE11_chrII_2165799_2165888
chrII	2274321	2274374	CELE11_chrII_2274321_2274374
chrII	2311241	2311457	CELE11_chrII_2311241_2311457
chrII	2381200	2381344	CELE11_chrII_2381200_2381344
chrII	2675303	2675470	CELE11_chrII_2675303_2675470
chrII	2675520	2675674	CELE11_chrII_2675520_2675674
chrII	2835384	2835584	CELE11_chrII_2835384_2835584
chrII	2856517	2856645	CELE11_chrII_2856517_2856645
chrII	2856805	2856992	CELE11_chrII_2856805_2856992
chrII	2857326	2857534	CELE11_chrII_2857326_2857534
chrII	2997471	2997565	CELE11_chrII_2997471_2997565
chrII	3473635	3473812	CELE11_chrII_3473635_3473812
chrII	3493317	3493424	CELE11_chrII_3493317_3493424
chrII	3621423	3621524	CELE11_chrII_3621423_3621524
chrII	3739318	3739519	CELE11_chrII_3739318_3739519
chrII	3741691	3741877	CELE11_chrII_3741691_3741877
chrII	3744053	3744188	CELE11_chrII_3744053_3744188
chrII	3828453	3828649	CELE11_chrII_3828453_3828649
chrII	3919851	3920038	CELE11_chrII_3919851_3920038
chrII	3998482	3998673	CELE11_chrII_3998482_3998673
chrII	4005671	4005870	CELE11_chrII_4005671_4005870
chrII	4097915	4098096	CELE11_chrII_4097915_4098096
chrII	4098459	4098644	CELE11_chrII_4098459_4098644
chrII	4119592	4119781	CELE11_chrII_4119592_4119781
chrII	4121654	4121843	CELE11_chrII_4121654_4121843
chrII	4133228	4133323	CELE11_chrII_4133228_4133323
chrII	4181702	4181906	CELE11_chrII_4181702_4181906
chrII	4383820	4384041	CELE11_chrII_4383820_4384041
chrII	4390309	4390503	CELE11_chrII_4390309_4390503
chrII	4492907	4493071	CELE11_chrII_4492907_4493071
chrII	4517972	4518195	CELE11_chrII_4517972_4518195
chrII	4518758	4518945	CELE11_chrII_4518758_4518945
chrII	4531456	4531641	CELE11_chrII_4531456_4531641
chrII	4538333	4538517	CELE11_chrII_4538333_4538517
chrII	4542322	4542513	CELE11_chrII_4542322_4542513
chrII	4559693	4559897	CELE11_chrII_4559693_4559897
chrII	4622120	4622286	CELE11_chrII_4622120_4622286
chrII	4666713	4666929	CELE11_chrII_4666713_4666929
chrII	4810476	4810608	CELE11_chrII_4810476_4810608
chrII	4812827	4813009	CELE11_chrII_4812827_4813009
chrII	4846542	4846734	CELE11_chrII_4846542_4846734
chrII	4847746	4847918	CELE11_chrII_4847746_4847918
chrII	4874928	4875071	CELE11_chrII_4874928_4875071
chrII	4882348	4882517	CELE11_chrII_4882348_4882517
chrII	4962130	4962308	CELE11_chrII_4962130_4962308
chrII	5042998	5043085	CELE11_chrII_5042998_5043085
chrII	5177570	5177768	CELE11_chrII_5177570_5177768
chrII	5287194	5287292	CELE11_chrII_5287194_5287292
chrII	5312761	5312878	CELE11_chrII_5312761_5312878
chrII	5322605	5322706	CELE11_chrII_5322605_5322706
chrII	5328314	5328540	CELE11_chrII_5328314_5328540
chrII	5333118	5333322	CELE11_chrII_5333118_5333322
chrII	5401076	5401123	CELE11_chrII_5401076_5401123
chrII	5441498	5441621	CELE11_chrII_5441498_5441621
chrII	5464329	5464544	CELE11_chrII_5464329_5464544
chrII	5520507	5520582	CELE11_chrII_5520507_5520582
chrII	5576793	5577013	CELE11_chrII_5576793_5577013
chrII	5763609	5763831	CELE11_chrII_5763609_5763831
chrII	5777776	5777982	CELE11_chrII_5777776_5777982
chrII	5783448	5783629	CELE11_chrII_5783448_5783629
chrII	6018408	6018603	CELE11_chrII_6018408_6018603
chrII	6102340	6102449	CELE11_chrII_6102340_6102449
chrII	6255634	6255825	CELE11_chrII_6255634_6255825
chrII	6304613	6304834	CELE11_chrII_6304613_6304834
chrII	6307451	6307674	CELE11_chrII_6307451_6307674
chrII	6436475	6436585	CELE11_chrII_6436475_6436585
chrII	6524009	6524193	CELE11_chrII_6524009_6524193
chrII	6582574	6582771	CELE11_chrII_6582574_6582771
chrII	6583208	6583387	CELE11_chrII_6583208_6583387
chrII	7091988	7092052	CELE11_chrII_7091988_7092052
chrII	7177069	7177209	CELE11_chrII_7177069_7177209
chrII	7178265	7178415	CELE11_chrII_7178265_7178415
chrII	7315706	7315797	CELE11_chrII_7315706_7315797
chrII	7322515	7322715	CELE11_chrII_7322515_7322715
chrII	7401267	7401381	CELE11_chrII_7401267_7401381
chrII	7686644	7686836	CELE11_chrII_7686644_7686836
chrII	7840094	7840306	CELE11_chrII_7840094_7840306
chrII	8078747	8078858	CELE11_chrII_8078747_8078858
chrII	8540349	8540475	CELE11_chrII_8540349_8540475
chrII	8640171	8640385	CELE11_chrII_8640171_8640385
chrII	8801408	8801561	CELE11_chrII_8801408_8801561
chrII	8950454	8950678	CELE11_chrII_8950454_8950678
chrII	9012256	9012363	CELE11_chrII_9012256_9012363
chrII	9130087	9130288	CELE11_chrII_9130087_9130288
chrII	9184827	9184894	CELE11_chrII_9184827_9184894
chrII	9188770	9188924	CELE11_chrII_9188770_9188924
chrII	9342008	9342150	CELE11_chrII_9342008_9342150
chrII	9565549	9565768	CELE11_chrII_9565549_9565768
chrII	9614431	9614535	CELE11_chrII_9614431_9614535
chrII	9828157	9828312	CELE11_chrII_9828157_9828312
chrII	9899800	9900022	CELE11_chrII_9899800_9900022
chrII	9953037	9953192	CELE11_chrII_9953037_9953192
chrII	9960460	9960674	CELE11_chrII_9960460_9960674
chrII	9977779	9977903	CELE11_chrII_9977779_9977903
chrII	10004586	10004717	CELE11_chrII_10004586_10004717
chrII	10012132	10012327	CELE11_chrII_10012132_10012327
chrII	10070734	10070918	CELE11_chrII_10070734_10070918
chrII	10095050	10095223	CELE11_chrII_10095050_10095223
chrII	10202663	10202885	CELE11_chrII_10202663_10202885
chrII	10212733	10212896	CELE11_chrII_10212733_10212896
chrII	10215812	10215873	CELE11_chrII_10215812_10215873
chrII	10289286	10289495	CELE11_chrII_10289286_10289495
chrII	10372119	10372327	CELE11_chrII_10372119_10372327
chrII	10424363	10424512	CELE11_chrII_10424363_10424512
chrII	10467609	10467805	CELE11_chrII_10467609_10467805
chrII	10525493	10525675	CELE11_chrII_10525493_10525675
chrII	10622615	10622835	CELE11_chrII_10622615_10622835
chrII	10672453	10672613	CELE11_chrII_10672453_10672613
chrII	10693218	10693436	CELE11_chrII_10693218_10693436
chrII	10694071	10694152	CELE11_chrII_10694071_10694152
chrII	10725178	10725379	CELE11_chrII_10725178_10725379
chrII	10758449	10758657	CELE11_chrII_10758449_10758657
chrII	10803937	10804128	CELE11_chrII_10803937_10804128
chrII	10980537	10980757	CELE11_chrII_10980537_10980757
chrII	10988968	10989182	CELE11_chrII_10988968_10989182
chrII	10992951	10993171	CELE11_chrII_10992951_10993171
chrII	11008269	11008487	CELE11_chrII_11008269_11008487
chrII	11014920	11015121	CELE11_chrII_11014920_11015121
chrII	11060818	11060967	CELE11_chrII_11060818_11060967
chrII	11070397	11070581	CELE11_chrII_11070397_11070581
chrII	11073075	11073292	CELE11_chrII_11073075_11073292
chrII	11084019	11084203	CELE11_chrII_11084019_11084203
chrII	11147818	11148007	CELE11_chrII_11147818_11148007
chrII	11148799	11148976	CELE11_chrII_11148799_11148976
chrII	11161905	11162050	CELE11_chrII_11161905_11162050
chrII	11184074	11184270	CELE11_chrII_11184074_11184270
chrII	11201064	11201277	CELE11_chrII_11201064_11201277
chrII	11278231	11278454	CELE11_chrII_11278231_11278454
chrII	11307708	11307887	CELE11_chrII_11307708_11307887
chrII	11386240	11386455	CELE11_chrII_11386240_11386455
chrII	11488492	11488670	CELE11_chrII_11488492_11488670
chrII	11561940	11562164	CELE11_chrII_11561940_11562164
chrII	11602082	11602273	CELE11_chrII_11602082_11602273
chrII	11616578	11616638	CELE11_chrII_11616578_11616638
chrII	11647375	11647567	CELE11_chrII_11647375_11647567
chrII	11715713	11715872	CELE11_chrII_11715713_11715872
chrII	11715971	11716115	CELE11_chrII_11715971_11716115
chrII	11716110	11716261	CELE11_chrII_11716110_11716261
chrII	11716276	11716431	CELE11_chrII_11716276_11716431
chrII	11740146	11740323	CELE11_chrII_11740146_11740323
chrII	11786661	11786776	CELE11_chrII_11786661_11786776
chrII	11830051	11830256	CELE11_chrII_11830051_11830256
chrII	11851923	11852094	CELE11_chrII_11851923_11852094
chrII	11890209	11890392	CELE11_chrII_11890209_11890392
chrII	11933240	11933389	CELE11_chrII_11933240_11933389
chrII	11936270	11936481	CELE11_chrII_11936270_11936481
chrII	12083283	12083487	CELE11_chrII_12083283_12083487
chrII	12109510	12109693	CELE11_chrII_12109510_12109693
chrII	12109708	12109892	CELE11_chrII_12109708_12109892
chrII	12110563	12110733	CELE11_chrII_12110563_12110733
chrII	12342208	12342348	CELE11_chrII_12342208_12342348
chrII	12342409	12342514	CELE11_chrII_12342409_12342514
chrII	12351520	12351695	CELE11_chrII_12351520_12351695
chrII	12351692	12351879	CELE11_chrII_12351692_12351879
chrII	12618708	12618920	CELE11_chrII_12618708_12618920
chrII	12761384	12761575	CELE11_chrII_12761384_12761575
chrII	12903346	12903430	CELE11_chrII_12903346_12903430
chrII	12906774	12906915	CELE11_chrII_12906774_12906915
chrII	12911536	12911751	CELE11_chrII_12911536_12911751
chrII	12935823	12936025	CELE11_chrII_12935823_12936025
chrII	12949041	12949214	CELE11_chrII_12949041_12949214
chrII	12951950	12952150	CELE11_chrII_12951950_12952150
chrII	12962521	12962696	CELE11_chrII_12962521_12962696
chrII	12964549	12964726	CELE11_chrII_12964549_12964726
chrII	13058876	13059079	CELE11_chrII_13058876_13059079
chrII	13077194	13077381	CELE11_chrII_13077194_13077381
chrII	13094434	13094545	CELE11_chrII_13094434_13094545
chrII	13162996	13163168	CELE11_chrII_13162996_13163168
chrII	13173190	13173362	CELE11_chrII_13173190_13173362
chrII	13285088	13285288	CELE11_chrII_13285088_13285288
chrII	13354089	13354298	CELE11_chrII_13354089_13354298
chrII	13354814	13355001	CELE11_chrII_13354814_13355001
chrII	13355305	13355492	CELE11_chrII_13355305_13355492
chrII	13476622	13476743	CELE11_chrII_13476622_13476743
chrII	13792484	13792681	CELE11_chrII_13792484_13792681
chrII	13832827	13832996	CELE11_chrII_13832827_13832996
chrII	13918780	13919011	CELE11_chrII_13918780_13919011
chrII	13955998	13956151	CELE11_chrII_13955998_13956151
chrII	13991979	13992190	CELE11_chrII_13991979_13992190
chrII	14110198	14110317	CELE11_chrII_14110198_14110317
chrII	14429279	14429487	CELE11_chrII_14429279_14429487
chrII	14431469	14431649	CELE11_chrII_14431469_14431649
chrII	14497603	14497807	CELE11_chrII_14497603_14497807
chrII	14568740	14568845	CELE11_chrII_14568740_14568845
chrII	14705760	14705880	CELE11_chrII_14705760_14705880
chrII	14903527	14903629	CELE11_chrII_14903527_14903629
chrII	14959479	14959677	CELE11_chrII_14959479_14959677
chrII	15203069	15203230	CELE11_chrII_15203069_15203230
chrII	599739	599836	CELE11_chrII_599739_599836
chrII	603925	604018	CELE11_chrII_603925_604018
chrII	622827	622947	CELE11_chrII_622827_622947
chrII	624044	624172	CELE11_chrII_624044_624172
chrII	763772	763968	CELE11_chrII_763772_763968
chrII	768593	768736	CELE11_chrII_768593_768736
chrII	947841	948024	CELE11_chrII_947841_948024
chrII	978608	978816	CELE11_chrII_978608_978816
chrII	1186873	1187062	CELE11_chrII_1186873_1187062
chrII	1277225	1277424	CELE11_chrII_1277225_1277424
chrII	1621348	1621550	CELE11_chrII_1621348_1621550
chrII	1866866	1867021	CELE11_chrII_1866866_1867021
chrII	1876634	1876742	CELE11_chrII_1876634_1876742
chrII	2051383	2051520	CELE11_chrII_2051383_2051520
chrII	2212867	2213066	CELE11_chrII_2212867_2213066
chrII	2213224	2213408	CELE11_chrII_2213224_2213408
chrII	2213925	2214105	CELE11_chrII_2213925_2214105
chrII	2682259	2682496	CELE11_chrII_2682259_2682496
chrII	2715224	2715382	CELE11_chrII_2715224_2715382
chrII	2715385	2715565	CELE11_chrII_2715385_2715565
chrII	2832854	2833034	CELE11_chrII_2832854_2833034
chrII	2833203	2833392	CELE11_chrII_2833203_2833392
chrII	2833748	2833940	CELE11_chrII_2833748_2833940
chrII	2996447	2996540	CELE11_chrII_2996447_2996540
chrII	3182810	3182976	CELE11_chrII_3182810_3182976
chrII	3183009	3183189	CELE11_chrII_3183009_3183189
chrII	3254605	3254775	CELE11_chrII_3254605_3254775
chrII	3416272	3416385	CELE11_chrII_3416272_3416385
chrII	3639005	3639134	CELE11_chrII_3639005_3639134
chrII	3649351	3649512	CELE11_chrII_3649351_3649512
chrII	3656006	3656165	CELE11_chrII_3656006_3656165
chrII	3673870	3674042	CELE11_chrII_3673870_3674042
chrII	3680970	3681170	CELE11_chrII_3680970_3681170
chrII	3738843	3739032	CELE11_chrII_3738843_3739032
chrII	3756543	3756609	CELE11_chrII_3756543_3756609
chrII	3787978	3788095	CELE11_chrII_3787978_3788095
chrII	3890810	3890998	CELE11_chrII_3890810_3890998
chrII	4019019	4019209	CELE11_chrII_4019019_4019209
chrII	4019782	4019936	CELE11_chrII_4019782_4019936
chrII	4108215	4108396	CELE11_chrII_4108215_4108396
chrII	4109467	4109662	CELE11_chrII_4109467_4109662
chrII	4136500	4136614	CELE11_chrII_4136500_4136614
chrII	4175825	4176047	CELE11_chrII_4175825_4176047
chrII	4201135	4201302	CELE11_chrII_4201135_4201302
chrII	4216537	4216718	CELE11_chrII_4216537_4216718
chrII	4278292	4278464	CELE11_chrII_4278292_4278464
chrII	4359453	4359649	CELE11_chrII_4359453_4359649
chrII	4380547	4380744	CELE11_chrII_4380547_4380744
chrII	4381658	4381842	CELE11_chrII_4381658_4381842
chrII	4391605	4391783	CELE11_chrII_4391605_4391783
chrII	4496242	4496443	CELE11_chrII_4496242_4496443
chrII	4507340	4507518	CELE11_chrII_4507340_4507518
chrII	4560599	4560719	CELE11_chrII_4560599_4560719
chrII	4615529	4615634	CELE11_chrII_4615529_4615634
chrII	4618361	4618524	CELE11_chrII_4618361_4618524
chrII	4636804	4637019	CELE11_chrII_4636804_4637019
chrII	4734290	4734434	CELE11_chrII_4734290_4734434
chrII	4758432	4758539	CELE11_chrII_4758432_4758539
chrII	4773288	4773497	CELE11_chrII_4773288_4773497
chrII	4782334	4782517	CELE11_chrII_4782334_4782517
chrII	4804255	4804436	CELE11_chrII_4804255_4804436
chrII	4868111	4868190	CELE11_chrII_4868111_4868190
chrII	4924530	4924717	CELE11_chrII_4924530_4924717
chrII	4977741	4977936	CELE11_chrII_4977741_4977936
chrII	4985192	4985334	CELE11_chrII_4985192_4985334
chrII	4985406	4985585	CELE11_chrII_4985406_4985585
chrII	4985727	4985933	CELE11_chrII_4985727_4985933
chrII	5047892	5048067	CELE11_chrII_5047892_5048067
chrII	5105691	5105912	CELE11_chrII_5105691_5105912
chrII	5123998	5124123	CELE11_chrII_5123998_5124123
chrII	5129466	5129646	CELE11_chrII_5129466_5129646
chrII	5192512	5192653	CELE11_chrII_5192512_5192653
chrII	5202726	5202887	CELE11_chrII_5202726_5202887
chrII	5238790	5238898	CELE11_chrII_5238790_5238898
chrII	5280650	5280775	CELE11_chrII_5280650_5280775
chrII	5482915	5483119	CELE11_chrII_5482915_5483119
chrII	5576644	5576775	CELE11_chrII_5576644_5576775
chrII	5609508	5609608	CELE11_chrII_5609508_5609608
chrII	5706771	5706978	CELE11_chrII_5706771_5706978
chrII	5727225	5727401	CELE11_chrII_5727225_5727401
chrII	5737170	5737312	CELE11_chrII_5737170_5737312
chrII	5750722	5750926	CELE11_chrII_5750722_5750926
chrII	5864962	5865175	CELE11_chrII_5864962_5865175
chrII	5866389	5866601	CELE11_chrII_5866389_5866601
chrII	5899824	5900027	CELE11_chrII_5899824_5900027
chrII	5925491	5925680	CELE11_chrII_5925491_5925680
chrII	5927614	5927837	CELE11_chrII_5927614_5927837
chrII	5936885	5936961	CELE11_chrII_5936885_5936961
chrII	6144796	6145024	CELE11_chrII_6144796_6145024
chrII	6282458	6282553	CELE11_chrII_6282458_6282553
chrII	6329359	6329568	CELE11_chrII_6329359_6329568
chrII	6341691	6341905	CELE11_chrII_6341691_6341905
chrII	6411256	6411459	CELE11_chrII_6411256_6411459
chrII	6746339	6746442	CELE11_chrII_6746339_6746442
chrII	6823693	6823870	CELE11_chrII_6823693_6823870
chrII	6906679	6906815	CELE11_chrII_6906679_6906815
chrII	7157142	7157277	CELE11_chrII_7157142_7157277
chrII	7232122	7232338	CELE11_chrII_7232122_7232338
chrII	7270909	7271068	CELE11_chrII_7270909_7271068
chrII	7403066	7403211	CELE11_chrII_7403066_7403211
chrII	7592661	7592782	CELE11_chrII_7592661_7592782
chrII	7649312	7649444	CELE11_chrII_7649312_7649444
chrII	7812979	7813181	CELE11_chrII_7812979_7813181
chrII	8180445	8180652	CELE11_chrII_8180445_8180652
chrII	8394589	8394762	CELE11_chrII_8394589_8394762
chrII	8439349	8439570	CELE11_chrII_8439349_8439570
chrII	8478940	8479117	CELE11_chrII_8478940_8479117
chrII	8501992	8502130	CELE11_chrII_8501992_8502130
chrII	8503117	8503297	CELE11_chrII_8503117_8503297
chrII	8528974	8529036	CELE11_chrII_8528974_8529036
chrII	8633930	8634040	CELE11_chrII_8633930_8634040
chrII	8726381	8726551	CELE11_chrII_8726381_8726551
chrII	8755492	8755675	CELE11_chrII_8755492_8755675
chrII	8799510	8799708	CELE11_chrII_8799510_8799708
chrII	8856119	8856298	CELE11_chrII_8856119_8856298
chrII	9014615	9014799	CELE11_chrII_9014615_9014799
chrII	9077945	9078156	CELE11_chrII_9077945_9078156
chrII	9179821	9179914	CELE11_chrII_9179821_9179914
chrII	9227692	9227894	CELE11_chrII_9227692_9227894
chrII	9268621	9268830	CELE11_chrII_9268621_9268830
[truncated: 60,332 more rows]

## Sheet: chromosome_arms
Bins at chromosome arms
chrI	1	1507
chrI	1508	3014
chrI	3015	4521
chrI	4522	6028
chrI	6029	7535
chrI	7536	9042
chrI	9043	10549
chrI	10550	12056
chrI	12057	13563
chrI	13564	15070
chrI	15071	16577
chrI	16578	18084
chrI	18085	19591
chrI	19592	21098
chrI	21099	22605
chrI	22606	24112
chrI	24113	25619
chrI	25620	27126
chrI	27127	28633
chrI	28634	30140
chrI	30141	31647
chrI	31648	33154
chrI	33155	34661
chrI	34662	36168
chrI	36169	37675
chrI	37676	39182
chrI	39183	40689
chrI	40690	42196
chrI	42197	43703
chrI	43704	45210
chrI	45211	46717
chrI	46718	48224
chrI	48225	49731
chrI	49732	51238
chrI	51239	52745
chrI	52746	54252
chrI	54253	55759
chrI	55760	57266
chrI	57267	58773
chrI	58774	60280
chrI	60281	61787
chrI	61788	63294
chrI	63295	64801
chrI	64802	66308
chrI	66309	67815
chrI	67816	69322
chrI	69323	70829
chrI	70830	72336
chrI	72337	73843
chrI	73844	75350
chrI	75351	76857
chrI	76858	78364
chrI	78365	79871
chrI	79872	81378
chrI	81379	82885
chrI	82886	84392
chrI	84393	85899
chrI	85900	87406
chrI	87407	88913
chrI	88914	90420
chrI	90421	91927
chrI	91928	93434
chrI	93435	94941
chrI	94942	96448
chrI	96449	97955
chrI	97956	99462
chrI	99463	100969
chrI	100970	102476
chrI	102477	103983
chrI	103984	105490
chrI	105491	106997
chrI	106998	108504
chrI	108505	110011
chrI	110012	111518
chrI	111519	113025
chrI	113026	114532
chrI	114533	116039
chrI	116040	117546
chrI	117547	119053
chrI	119054	120560
chrI	120561	122067
chrI	122068	123574
chrI	123575	125081
chrI	125082	126588
chrI	126589	128095
chrI	128096	129602
chrI	129603	131109
chrI	131110	132616
chrI	132617	134123
chrI	134124	135630
chrI	135631	137137
chrI	137138	138644
chrI	138645	140151
chrI	140152	141658
chrI	141659	143165
chrI	143166	144672
chrI	144673	146179
chrI	146180	147686
chrI	147687	149193
chrI	149194	150700
chrI	150701	152207
chrI	152208	153714
chrI	153715	155221
chrI	155222	156728
chrI	156729	158235
chrI	158236	159742
chrI	159743	161249
chrI	161250	162756
chrI	162757	164263
chrI	164264	165770
chrI	165771	167277
chrI	167278	168784
chrI	168785	170291
chrI	170292	171798
chrI	171799	173305
chrI	173306	174812
chrI	174813	176319
chrI	176320	177826
chrI	177827	179333
chrI	179334	180840
chrI	180841	182347
chrI	182348	183854
chrI	183855	185361
chrI	185362	186868
chrI	186869	188375
chrI	188376	189882
chrI	189883	191389
chrI	191390	192896
chrI	192897	194403
chrI	194404	195910
chrI	195911	197417
chrI	197418	198924
chrI	198925	200431
chrI	200432	201938
chrI	201939	203445
chrI	203446	204952
chrI	204953	206459
chrI	206460	207966
chrI	207967	209473
chrI	209474	210980
chrI	210981	212487
chrI	212488	213994
chrI	213995	215501
chrI	215502	217008
chrI	217009	218515
chrI	218516	220022
chrI	220023	221529
chrI	221530	223036
chrI	223037	224543
chrI	224544	226050
chrI	226051	227557
chrI	227558	229064
chrI	229065	230571
chrI	230572	232078
chrI	232079	233585
chrI	233586	235092
chrI	235093	236599
chrI	236600	238106
chrI	238107	239613
chrI	239614	241120
chrI	241121	242627
chrI	242628	244134
chrI	244135	245641
chrI	245642	247148
chrI	247149	248655
chrI	248656	250162
chrI	250163	251669
chrI	251670	253176
chrI	253177	254683
chrI	254684	256190
chrI	256191	257697
chrI	257698	259204
chrI	259205	260711
chrI	260712	262218
chrI	262219	263725
chrI	263726	265232
chrI	265233	266739
chrI	266740	268246
chrI	268247	269753
chrI	269754	271260
chrI	271261	272767
chrI	272768	274274
chrI	274275	275781
chrI	275782	277288
chrI	277289	278795
chrI	278796	280302
chrI	280303	281809
chrI	281810	283316
chrI	283317	284823
chrI	284824	286330
chrI	286331	287837
chrI	287838	289344
chrI	289345	290851
chrI	290852	292358
chrI	292359	293865
chrI	293866	295372
chrI	295373	296879
chrI	296880	298386
chrI	298387	299893
chrI	299894	301400
chrI	301401	302907
chrI	302908	304414
chrI	304415	305921
chrI	305922	307428
chrI	307429	308935
chrI	308936	310442
chrI	310443	311949
chrI	311950	313456
chrI	313457	314963
chrI	314964	316470
chrI	316471	317977
chrI	317978	319484
chrI	319485	320991
chrI	320992	322498
chrI	322499	324005
chrI	324006	325512
chrI	325513	327019
chrI	327020	328526
chrI	328527	330033
chrI	330034	331540
chrI	331541	333047
chrI	333048	334554
chrI	334555	336061
chrI	336062	337568
chrI	337569	339075
chrI	339076	340582
chrI	340583	342089
chrI	342090	343596
chrI	343597	345103
chrI	345104	346610
chrI	346611	348117
chrI	348118	349624
chrI	349625	351131
chrI	351132	352638
chrI	352639	354145
chrI	354146	355652
chrI	355653	357159
chrI	357160	358666
chrI	358667	360173
chrI	360174	361680
chrI	361681	363187
chrI	363188	364694
chrI	364695	366201
chrI	366202	367708
chrI	367709	369215
chrI	369216	370722
chrI	370723	372229
chrI	372230	373736
chrI	373737	375243
chrI	375244	376750
chrI	376751	378257
chrI	378258	379764
chrI	379765	381271
chrI	381272	382778
chrI	382779	384285
chrI	384286	385792
chrI	385793	387299
chrI	387300	388806
chrI	388807	390313
chrI	390314	391820
chrI	391821	393327
chrI	393328	394834
chrI	394835	396341
chrI	396342	397848
chrI	397849	399355
chrI	399356	400862
chrI	400863	402369
chrI	402370	403876
chrI	403877	405383
chrI	405384	406890
chrI	406891	408397
chrI	408398	409904
chrI	409905	411411
chrI	411412	412918
chrI	412919	414425
chrI	414426	415932
chrI	415933	417439
chrI	417440	418946
chrI	418947	420453
chrI	420454	421960
chrI	421961	423467
chrI	423468	424974
chrI	424975	426481
chrI	426482	427988
chrI	427989	429495
chrI	429496	431002
chrI	431003	432509
chrI	432510	434016
chrI	434017	435523
chrI	435524	437030
chrI	437031	438537
chrI	438538	440044
chrI	440045	441551
chrI	441552	443058
chrI	443059	444565
chrI	444566	446072
chrI	446073	447579
chrI	447580	449086
chrI	449087	450593
chrI	450594	452100
chrI	452101	453607
chrI	453608	455114
chrI	455115	456621
chrI	456622	458128
chrI	458129	459635
chrI	459636	461142
chrI	461143	462649
chrI	462650	464156
chrI	464157	465663
chrI	465664	467170
chrI	467171	468677
chrI	468678	470184
chrI	470185	471691
chrI	471692	473198
chrI	473199	474705
chrI	474706	476212
chrI	476213	477719
chrI	477720	479226
chrI	479227	480733
chrI	480734	482240
chrI	482241	483747
chrI	483748	485254
chrI	485255	486761
chrI	486762	488268
chrI	488269	489775
chrI	489776	491282
chrI	491283	492789
chrI	492790	494296
chrI	494297	495803
chrI	495804	497310
chrI	497311	498817
chrI	498818	500324
chrI	500325	501831
chrI	501832	503338
chrI	503339	504845
chrI	504846	506352
chrI	506353	507859
chrI	507860	509366
chrI	509367	510873
chrI	510874	512380
chrI	512381	513887
chrI	513888	515394
chrI	515395	516901
chrI	516902	518408
chrI	518409	519915
chrI	519916	521422
chrI	521423	522929
chrI	522930	524436
chrI	524437	525943
chrI	525944	527450
chrI	527451	528957
chrI	528958	530464
chrI	530465	531971
chrI	531972	533478
chrI	533479	534985
chrI	534986	536492
chrI	536493	537999
chrI	538000	539506
chrI	539507	541013
chrI	541014	542520
chrI	542521	544027
chrI	544028	545534
chrI	545535	547041
chrI	547042	548548
chrI	548549	550055
chrI	550056	551562
chrI	551563	553069
chrI	553070	554576
chrI	554577	556083
chrI	556084	557590
chrI	557591	559097
chrI	559098	560604
chrI	560605	562111
chrI	562112	563618
chrI	563619	565125
chrI	565126	566632
chrI	566633	568139
chrI	568140	569646
chrI	569647	571153
chrI	571154	572660
chrI	572661	574167
chrI	574168	575674
chrI	575675	577181
chrI	577182	578688
chrI	578689	580195
chrI	580196	581702
chrI	581703	583209
chrI	583210	584716
chrI	584717	586223
chrI	586224	587730
chrI	587731	589237
chrI	589238	590744
chrI	590745	592251
chrI	592252	593758
chrI	593759	595265
chrI	595266	596772
chrI	596773	598279
chrI	598280	599786
chrI	599787	601293
chrI	601294	602800
chrI	602801	604307
chrI	604308	605814
chrI	605815	607321
chrI	607322	608828
chrI	608829	610335
chrI	610336	611842
chrI	611843	613349
chrI	613350	614856
chrI	614857	616363
chrI	616364	617870
chrI	617871	619377
chrI	619378	620884
chrI	620885	622391
chrI	622392	623898
chrI	623899	625405
chrI	625406	626912
chrI	626913	628419
chrI	628420	629926
chrI	629927	631433
chrI	631434	632940
chrI	632941	634447
chrI	634448	635954
chrI	635955	637461
chrI	637462	638968
chrI	638969	640475
chrI	640476	641982
chrI	641983	643489
chrI	643490	644996
chrI	644997	646503
chrI	646504	648010
chrI	648011	649517
chrI	649518	651024
chrI	651025	652531
chrI	652532	654038
chrI	654039	655545
chrI	655546	657052
chrI	657053	658559
chrI	658560	660066
chrI	660067	661573
chrI	661574	663080
chrI	663081	664587
chrI	664588	666094
chrI	666095	667601
chrI	667602	669108
chrI	669109	670615
chrI	670616	672122
chrI	672123	673629
chrI	673630	675136
chrI	675137	676643
chrI	676644	678150
chrI	678151	679657
chrI	679658	681164
chrI	681165	682671
chrI	682672	684178
chrI	684179	685685
chrI	685686	687192
chrI	687193	688699
chrI	688700	690206
chrI	690207	691713
chrI	691714	693220
chrI	693221	694727
chrI	694728	696234
chrI	696235	697741
chrI	697742	699248
chrI	699249	700755
chrI	700756	702262
chrI	702263	703769
chrI	703770	705276
chrI	705277	706783
chrI	706784	708290
chrI	708291	709797
chrI	709798	711304
chrI	711305	712811
chrI	712812	714318
chrI	714319	715825
chrI	715826	717332
chrI	717333	718839
chrI	718840	720346
chrI	720347	721853
chrI	721854	723360
chrI	723361	724867
chrI	724868	726374
chrI	726375	727881
chrI	727882	729388
chrI	729389	730895
chrI	730896	732402
chrI	732403	733909
chrI	733910	735416
chrI	735417	736923
chrI	736924	738430
chrI	738431	739937
chrI	739938	741444
chrI	741445	742951
chrI	742952	744458
chrI	744459	745965
chrI	745966	747472
chrI	747473	748979
chrI	748980	750486
chrI	750487	751993
chrI	751994	753500
chrI	753501	755007
chrI	755008	756514
chrI	756515	758021
chrI	758022	759528
chrI	759529	761035
chrI	761036	762542
chrI	762543	764049
chrI	764050	765556
chrI	765557	767063
chrI	767064	768570
chrI	768571	770077
chrI	770078	771584
chrI	771585	773091
chrI	773092	774598
chrI	774599	776105
chrI	776106	777612
chrI	777613	779119
chrI	779120	780626
chrI	780627	782133
chrI	782134	783640
chrI	783641	785147
chrI	785148	786654
chrI	786655	788161
chrI	788162	789668
chrI	789669	791175
chrI	791176	792682
chrI	792683	794189
chrI	794190	795696
chrI	795697	797203
chrI	797204	798710
chrI	798711	800217
chrI	800218	801724
chrI	801725	803231
chrI	803232	804738
chrI	804739	806245
chrI	806246	807752
chrI	807753	809259
chrI	809260	810766
chrI	810767	812273
chrI	812274	813780
chrI	813781	815287
chrI	815288	816794
chrI	816795	818301
chrI	818302	819808
chrI	819809	821315
chrI	821316	822822
chrI	822823	824329
chrI	824330	825836
chrI	825837	827343
chrI	827344	828850
chrI	828851	830357
chrI	830358	831864
chrI	831865	833371
chrI	833372	834878
chrI	834879	836385
chrI	836386	837892
chrI	837893	839399
chrI	839400	840906
chrI	840907	842413
chrI	842414	843920
chrI	843921	845427
chrI	845428	846934
chrI	846935	848441
chrI	848442	849948
chrI	849949	851455
chrI	851456	852962
chrI	852963	854469
chrI	854470	855976
chrI	855977	857483
chrI	857484	858990
chrI	858991	860497
chrI	860498	862004
chrI	862005	863511
chrI	863512	865018
chrI	865019	866525
chrI	866526	868032
chrI	868033	869539
chrI	869540	871046
chrI	871047	872553
chrI	872554	874060
chrI	874061	875567
chrI	875568	877074
chrI	877075	878581
chrI	878582	880088
chrI	880089	881595
chrI	881596	883102
chrI	883103	884609
chrI	884610	886116
chrI	886117	887623
chrI	887624	889130
chrI	889131	890637
chrI	890638	892144
chrI	892145	893651
chrI	893652	895158
chrI	895159	896665
chrI	896666	898172
chrI	898173	899679
chrI	899680	901186
chrI	901187	902693
chrI	902694	904200
chrI	904201	905707
chrI	905708	907214
chrI	907215	908721
chrI	908722	910228
chrI	910229	911735
chrI	911736	913242
chrI	913243	914749
chrI	914750	916256
chrI	916257	917763
chrI	917764	919270
chrI	919271	920777
chrI	920778	922284
chrI	922285	923791
chrI	923792	925298
chrI	925299	926805
chrI	926806	928312
chrI	928313	929819
chrI	929820	931326
chrI	931327	932833
chrI	932834	934340
chrI	934341	935847
chrI	935848	937354
chrI	937355	938861
chrI	938862	940368
chrI	940369	941875
chrI	941876	943382
chrI	943383	944889
chrI	944890	946396
chrI	946397	947903
chrI	947904	949410
chrI	949411	950917
chrI	950918	952424
chrI	952425	953931
chrI	953932	955438
chrI	955439	956945
chrI	956946	958452
chrI	958453	959959
chrI	959960	961466
chrI	961467	962973
chrI	962974	964480
chrI	964481	965987
chrI	965988	967494
chrI	967495	969001
chrI	969002	970508
chrI	970509	972015
chrI	972016	973522
chrI	973523	975029
chrI	975030	976536
chrI	976537	978043
chrI	978044	979550
chrI	979551	981057
chrI	981058	982564
chrI	982565	984071
chrI	984072	985578
chrI	985579	987085
chrI	987086	988592
chrI	988593	990099
chrI	990100	991606
chrI	991607	993113
chrI	993114	994620
chrI	994621	996127
chrI	996128	997634
chrI	997635	999141
chrI	999142	1000648
chrI	1000649	1002155
chrI	1002156	1003662
chrI	1003663	1005169
chrI	1005170	1006676
chrI	1006677	1008183
chrI	1008184	1009690
chrI	1009691	1011197
chrI	1011198	1012704
chrI	1012705	1014211
chrI	1014212	1015718
chrI	1015719	1017225
chrI	1017226	1018732
chrI	1018733	1020239
chrI	1020240	1021746
chrI	1021747	1023253
chrI	1023254	1024760
chrI	1024761	1026267
chrI	1026268	1027774
chrI	1027775	1029281
chrI	1029282	1030788
chrI	1030789	1032295
chrI	1032296	1033802
chrI	1033803	1035309
chrI	1035310	1036816
chrI	1036817	1038323
chrI	1038324	1039830
chrI	1039831	1041337
chrI	1041338	1042844
chrI	1042845	1044351
chrI	1044352	1045858
chrI	1045859	1047365
chrI	1047366	1048872
chrI	1048873	1050379
chrI	1050380	1051886
chrI	1051887	1053393
chrI	1053394	1054900
chrI	1054901	1056407
chrI	1056408	1057914
chrI	1057915	1059421
chrI	1059422	1060928
chrI	1060929	1062435
chrI	1062436	1063942
chrI	1063943	1065449
chrI	1065450	1066956
chrI	1066957	1068463
chrI	1068464	1069970
chrI	1069971	1071477
chrI	1071478	1072984
chrI	1072985	1074491
chrI	1074492	1075998
chrI	1075999	1077505
chrI	1077506	1079012
chrI	1079013	1080519
chrI	1080520	1082026
chrI	1082027	1083533
chrI	1083534	1085040
chrI	1085041	1086547
chrI	1086548	1088054
chrI	1088055	1089561
chrI	1089562	1091068
chrI	1091069	1092575
chrI	1092576	1094082
chrI	1094083	1095589
chrI	1095590	1097096
chrI	1097097	1098603
chrI	1098604	1100110
chrI	1100111	1101617
chrI	1101618	1103124
chrI	1103125	1104631
chrI	1104632	1106138
chrI	1106139	1107645
chrI	1107646	1109152
chrI	1109153	1110659
chrI	1110660	1112166
chrI	1112167	1113673
chrI	1113674	1115180
chrI	1115181	1116687
chrI	1116688	1118194
chrI	1118195	1119701
chrI	1119702	1121208
chrI	1121209	1122715
chrI	1122716	1124222
chrI	1124223	1125729
chrI	1125730	1127236
chrI	1127237	1128743
chrI	1128744	1130250
chrI	1130251	1131757
chrI	1131758	1133264
chrI	1133265	1134771
chrI	1134772	1136278
chrI	1136279	1137785
chrI	1137786	1139292
chrI	1139293	1140799
chrI	1140800	1142306
chrI	1142307	1143813
chrI	1143814	1145320
chrI	1145321	1146827
chrI	1146828	1148334
chrI	1148335	1149841
chrI	1149842	1151348
chrI	1151349	1152855
chrI	1152856	1154362
chrI	1154363	1155869
chrI	1155870	1157376
chrI	1157377	1158883
chrI	1158884	1160390
chrI	1160391	1161897
chrI	1161898	1163404
chrI	1163405	1164911
chrI	1164912	1166418
chrI	1166419	1167925
chrI	1167926	1169432
chrI	1169433	1170939
chrI	1170940	1172446
chrI	1172447	1173953
chrI	1173954	1175460
chrI	1175461	1176967
chrI	1176968	1178474
chrI	1178475	1179981
chrI	1179982	1181488
chrI	1181489	1182995
chrI	1182996	1184502
chrI	1184503	1186009
chrI	1186010	1187516
chrI	1187517	1189023
chrI	1189024	1190530
chrI	1190531	1192037
chrI	1192038	1193544
chrI	1193545	1195051
chrI	1195052	1196558
chrI	1196559	1198065
chrI	1198066	1199572
chrI	1199573	1201079
chrI	1201080	1202586
chrI	1202587	1204093
chrI	1204094	1205600
chrI	1205601	1207107
chrI	1207108	1208614
chrI	1208615	1210121
chrI	1210122	1211628
chrI	1211629	1213135
chrI	1213136	1214642
chrI	1214643	1216149
chrI	1216150	1217656
chrI	1217657	1219163
chrI	1219164	1220670
chrI	1220671	1222177
chrI	1222178	1223684
chrI	1223685	1225191
chrI	1225192	1226698
chrI	1226699	1228205
chrI	1228206	1229712
chrI	1229713	1231219
chrI	1231220	1232726
chrI	1232727	1234233
chrI	1234234	1235740
chrI	1235741	1237247
chrI	1237248	1238754
chrI	1238755	1240261
chrI	1240262	1241768
chrI	1241769	1243275
chrI	1243276	1244782
chrI	1244783	1246289
chrI	1246290	1247796
chrI	1247797	1249303
chrI	1249304	1250810
chrI	1250811	1252317
chrI	1252318	1253824
chrI	1253825	1255331
chrI	1255332	1256838
chrI	1256839	1258345
chrI	1258346	1259852
chrI	1259853	1261359
chrI	1261360	1262866
chrI	1262867	1264373
chrI	1264374	1265880
chrI	1265881	1267387
chrI	1267388	1268894
chrI	1268895	1270401
chrI	1270402	1271908
chrI	1271909	1273415
chrI	1273416	1274922
chrI	1274923	1276429
chrI	1276430	1277936
chrI	1277937	1279443
chrI	1279444	1280950
chrI	1280951	1282457
chrI	1282458	1283964
chrI	1283965	1285471
chrI	1285472	1286978
chrI	1286979	1288485
chrI	1288486	1289992
chrI	1289993	1291499
chrI	1291500	1293006
chrI	1293007	1294513
chrI	1294514	1296020
chrI	1296021	1297527
chrI	1297528	1299034
chrI	1299035	1300541
chrI	1300542	1302048
chrI	1302049	1303555
chrI	1303556	1305062
chrI	1305063	1306569
chrI	1306570	1308076
chrI	1308077	1309583
chrI	1309584	1311090
chrI	1311091	1312597
chrI	1312598	1314104
chrI	1314105	1315611
chrI	1315612	1317118
chrI	1317119	1318625
chrI	1318626	1320132
chrI	1320133	1321639
chrI	1321640	1323146
chrI	1323147	1324653
chrI	1324654	1326160
chrI	1326161	1327667
chrI	1327668	1329174
chrI	1329175	1330681
chrI	1330682	1332188
chrI	1332189	1333695
chrI	1333696	1335202
chrI	1335203	1336709
chrI	1336710	1338216
chrI	1338217	1339723
chrI	1339724	1341230
chrI	1341231	1342737
chrI	1342738	1344244
chrI	1344245	1345751
chrI	1345752	1347258
chrI	1347259	1348765
chrI	1348766	1350272
chrI	1350273	1351779
chrI	1351780	1353286
chrI	1353287	1354793
chrI	1354794	1356300
chrI	1356301	1357807
chrI	1357808	1359314
chrI	1359315	1360821
chrI	1360822	1362328
chrI	1362329	1363835
chrI	1363836	1365342
chrI	1365343	1366849
chrI	1366850	1368356
chrI	1368357	1369863
chrI	1369864	1371370
chrI	1371371	1372877
chrI	1372878	1374384
chrI	1374385	1375891
chrI	1375892	1377398
chrI	1377399	1378905
chrI	1378906	1380412
chrI	1380413	1381919
chrI	1381920	1383426
chrI	1383427	1384933
chrI	1384934	1386440
chrI	1386441	1387947
chrI	1387948	1389454
chrI	1389455	1390961
chrI	1390962	1392468
chrI	1392469	1393975
chrI	1393976	1395482
chrI	1395483	1396989
chrI	1396990	1398496
chrI	1398497	1400003
chrI	1400004	1401510
chrI	1401511	1403017
chrI	1403018	1404524
chrI	1404525	1406031
chrI	1406032	1407538
chrI	1407539	1409045
chrI	1409046	1410552
chrI	1410553	1412059
chrI	1412060	1413566
chrI	1413567	1415073
chrI	1415074	1416580
chrI	1416581	1418087
chrI	1418088	1419594
chrI	1419595	1421101
chrI	1421102	1422608
chrI	1422609	1424115
chrI	1424116	1425622
chrI	1425623	1427129
chrI	1427130	1428636
chrI	1428637	1430143
chrI	1430144	1431650
chrI	1431651	1433157
chrI	1433158	1434664
chrI	1434665	1436171
chrI	1436172	1437678
chrI	1437679	1439185
chrI	1439186	1440692
chrI	1440693	1442199
chrI	1442200	1443706
chrI	1443707	1445213
chrI	1445214	1446720
chrI	1446721	1448227
chrI	1448228	1449734
chrI	1449735	1451241
chrI	1451242	1452748
chrI	1452749	1454255
chrI	1454256	1455762
chrI	1455763	1457269
chrI	1457270	1458776
chrI	1458777	1460283
chrI	1460284	1461790
chrI	1461791	1463297
chrI	1463298	1464804
chrI	1464805	1466311
chrI	1466312	1467818
chrI	1467819	1469325
chrI	1469326	1470832
chrI	1470833	1472339
chrI	1472340	1473846
chrI	1473847	1475353
chrI	1475354	1476860
chrI	1476861	1478367
chrI	1478368	1479874
chrI	1479875	1481381
chrI	1481382	1482888
chrI	1482889	1484395
chrI	1484396	1485902
chrI	1485903	1487409
chrI	1487410	1488916
chrI	1488917	1490423
chrI	1490424	1491930
chrI	1491931	1493437
chrI	1493438	1494944
chrI	1494945	1496451
chrI	1496452	1497958
chrI	1497959	1499465
chrI	1499466	1500972
chrI	1500973	1502479
chrI	1502480	1503986
chrI	1503987	1505493
chrI	1505494	1507000
chrI	1507001	1508507
chrI	1508508	1510014
chrI	1510015	1511521
chrI	1511522	1513028
chrI	1513029	1514535
chrI	1514536	1516042
chrI	1516043	1517549
chrI	1517550	1519056
chrI	1519057	1520563
chrI	1520564	1522070
chrI	1522071	1523577
chrI	1523578	1525084
chrI	1525085	1526591
chrI	1526592	1528098
chrI	1528099	1529605
chrI	1529606	1531112
chrI	1531113	1532619
chrI	1532620	1534126
chrI	1534127	1535633
chrI	1535634	1537140
chrI	1537141	1538647
chrI	1538648	1540154
chrI	1540155	1541661
chrI	1541662	1543168
chrI	1543169	1544675
chrI	1544676	1546182
chrI	1546183	1547689
chrI	1547690	1549196
chrI	1549197	1550703
chrI	1550704	1552210
chrI	1552211	1553717
chrI	1553718	1555224
chrI	1555225	1556731
chrI	1556732	1558238
chrI	1558239	1559745
chrI	1559746	1561252
chrI	1561253	1562759
chrI	1562760	1564266
chrI	1564267	1565773
chrI	1565774	1567280
chrI	1567281	1568787
chrI	1568788	1570294
chrI	1570295	1571801
chrI	1571802	1573308
chrI	1573309	1574815
chrI	1574816	1576322
chrI	1576323	1577829
chrI	1577830	1579336
chrI	1579337	1580843
chrI	1580844	1582350
chrI	1582351	1583857
chrI	1583858	1585364
chrI	1585365	1586871
chrI	1586872	1588378
chrI	1588379	1589885
chrI	1589886	1591392
chrI	1591393	1592899
chrI	1592900	1594406
chrI	1594407	1595913
chrI	1595914	1597420
chrI	1597421	1598927
chrI	1598928	1600434
chrI	1600435	1601941
chrI	1601942	1603448
chrI	1603449	1604955
chrI	1604956	1606462
chrI	1606463	1607969
chrI	1607970	1609476
chrI	1609477	1610983
chrI	1610984	1612490
chrI	1612491	1613997
chrI	1613998	1615504
chrI	1615505	1617011
chrI	1617012	1618518
chrI	1618519	1620025
chrI	1620026	1621532
chrI	1621533	1623039
chrI	1623040	1624546
chrI	1624547	1626053
chrI	1626054	1627560
chrI	1627561	1629067
chrI	1629068	1630574
chrI	1630575	1632081
chrI	1632082	1633588
chrI	1633589	1635095
chrI	1635096	1636602
chrI	1636603	1638109
chrI	1638110	1639616
chrI	1639617	1641123
chrI	1641124	1642630
chrI	1642631	1644137
chrI	1644138	1645644
chrI	1645645	1647151
chrI	1647152	1648658
chrI	1648659	1650165
chrI	1650166	1651672
chrI	1651673	1653179
chrI	1653180	1654686
chrI	1654687	1656193
chrI	1656194	1657700
chrI	1657701	1659207
chrI	1659208	1660714
chrI	1660715	1662221
chrI	1662222	1663728
chrI	1663729	1665235
chrI	1665236	1666742
chrI	1666743	1668249
chrI	1668250	1669756
chrI	1669757	1671263
chrI	1671264	1672770
chrI	1672771	1674277
chrI	1674278	1675784
chrI	1675785	1677291
chrI	1677292	1678798
chrI	1678799	1680305
chrI	1680306	1681812
chrI	1681813	1683319
chrI	1683320	1684826
chrI	1684827	1686333
chrI	1686334	1687840
chrI	1687841	1689347
chrI	1689348	1690854
chrI	1690855	1692361
chrI	1692362	1693868
chrI	1693869	1695375
chrI	1695376	1696882
chrI	1696883	1698389
chrI	1698390	1699896
chrI	1699897	1701403
chrI	1701404	1702910
chrI	1702911	1704417
chrI	1704418	1705924
chrI	1705925	1707431
chrI	1707432	1708938
chrI	1708939	1710445
chrI	1710446	1711952
chrI	1711953	1713459
chrI	1713460	1714966
chrI	1714967	1716473
chrI	1716474	1717980
chrI	1717981	1719487
chrI	1719488	1720994
chrI	1720995	1722501
chrI	1722502	1724008
chrI	1724009	1725515
chrI	1725516	1727022
chrI	1727023	1728529
chrI	1728530	1730036
chrI	1730037	1731543
chrI	1731544	1733050
chrI	1733051	1734557
chrI	1734558	1736064
chrI	1736065	1737571
chrI	1737572	1739078
chrI	1739079	1740585
chrI	1740586	1742092
chrI	1742093	1743599
chrI	1743600	1745106
chrI	1745107	1746613
chrI	1746614	1748120
chrI	1748121	1749627
chrI	1749628	1751134
chrI	1751135	1752641
chrI	1752642	1754148
chrI	1754149	1755655
chrI	1755656	1757162
chrI	1757163	1758669
chrI	1758670	1760176
chrI	1760177	1761683
chrI	1761684	1763190
chrI	1763191	1764697
chrI	1764698	1766204
chrI	1766205	1767711
chrI	1767712	1769218
chrI	1769219	1770725
chrI	1770726	1772232
chrI	1772233	1773739
chrI	1773740	1775246
chrI	1775247	1776753
chrI	1776754	1778260
chrI	1778261	1779767
chrI	1779768	1781274
chrI	1781275	1782781
chrI	1782782	1784288
chrI	1784289	1785795
chrI	1785796	1787302
chrI	1787303	1788809
chrI	1788810	1790316
chrI	1790317	1791823
chrI	1791824	1793330
chrI	1793331	1794837
chrI	1794838	1796344
chrI	1796345	1797851
chrI	1797852	1799358
chrI	1799359	1800865
chrI	1800866	1802372
chrI	1802373	1803879
chrI	1803880	1805386
chrI	1805387	1806893
chrI	1806894	1808400
chrI	1808401	1809907
chrI	1809908	1811414
chrI	1811415	1812921
chrI	1812922	1814428
chrI	1814429	1815935
chrI	1815936	1817442
chrI	1817443	1818949
chrI	1818950	1820456
chrI	1820457	1821963
chrI	1821964	1823470
chrI	1823471	1824977
chrI	1824978	1826484
chrI	1826485	1827991
chrI	1827992	1829498
chrI	1829499	1831005
chrI	1831006	1832512
chrI	1832513	1834019
chrI	1834020	1835526
chrI	1835527	1837033
chrI	1837034	1838540
chrI	1838541	1840047
chrI	1840048	1841554
chrI	1841555	1843061
chrI	1843062	1844568
chrI	1844569	1846075
chrI	1846076	1847582
chrI	1847583	1849089
chrI	1849090	1850596
chrI	1850597	1852103
chrI	1852104	1853610
chrI	1853611	1855117
chrI	1855118	1856624
chrI	1856625	1858131
chrI	1858132	1859638
chrI	1859639	1861145
chrI	1861146	1862652
chrI	1862653	1864159
chrI	1864160	1865666
chrI	1865667	1867173
chrI	1867174	1868680
chrI	1868681	1870187
chrI	1870188	1871694
chrI	1871695	1873201
chrI	1873202	1874708
chrI	1874709	1876215
chrI	1876216	1877722
chrI	1877723	1879229
chrI	1879230	1880736
chrI	1880737	1882243
chrI	1882244	1883750
chrI	1883751	1885257
chrI	1885258	1886764
chrI	1886765	1888271
chrI	1888272	1889778
chrI	1889779	1891285
chrI	1891286	1892792
chrI	1892793	1894299
chrI	1894300	1895806
chrI	1895807	1897313
chrI	1897314	1898820
chrI	1898821	1900327
chrI	1900328	1901834
chrI	1901835	1903341
chrI	1903342	1904848
chrI	1904849	1906355
chrI	1906356	1907862
chrI	1907863	1909369
chrI	1909370	1910876
chrI	1910877	1912383
chrI	1912384	1913890
chrI	1913891	1915397
chrI	1915398	1916904
chrI	1916905	1918411
chrI	1918412	1919918
chrI	1919919	1921425
chrI	1921426	1922932
chrI	1922933	1924439
chrI	1924440	1925946
chrI	1925947	1927453
[truncated: 40,612 more rows]
